# Supplementary material for: Lack of Genotype and Phenotype Correlation in a Rice T-DNA Tagged Line Is Likely Caused by Introgression in the Seed Source
Source: PLoS One. 2016 May 17;11(5):e0155768. doi: 10.1371/journal.pone.0155768 (PMC4871347; doi:10.1371/journal.pone.0155768)
Supplement: S5 Table — SnpEff was used to run the analysis [47]. (XLSX) [file pone.0155768.s009.xlsx]

## Sheet: M0028590_T1c_IntroHm_chr01
S5 Table. Characteristics of sequence changes for the homozygous introgression region in T1C plant. SnpEff was used to run the analysis [48]
Chrom	Position	Reference	Current	Effect type	Gene ID	Transcript ID	Nucleotide chage	Amino acid change	Gene annotation
chr01	24896189	G	T	missense_variant	Os01g0623500	Os01t0623500-01	c.484G>T	p.Asp162Tyr	ATPase, AAA-type, core domain containing protein.
chr01	24896535	CTTGTTGT	CTTGT	inframe_deletion	Os01g0623500	Os01t0623500-01	c.601_603delTGT	p.Cys201del	ATPase, AAA-type, core domain containing protein.
chr01	24897243	T	C	missense_variant	Os01g0623500	Os01t0623500-01	c.989T>C	p.Val330Ala	ATPase, AAA-type, core domain containing protein.
chr01	24897428	T	G	missense_variant	Os01g0623500	Os01t0623500-01	c.1174T>G	p.Ser392Ala	ATPase, AAA-type, core domain containing protein.
chr01	24898240	C	T	synonymous_variant	Os01g0623500	Os01t0623500-01	c.1818C>T	p.Asn606Asn	ATPase, AAA-type, core domain containing protein.
chr01	24898858	A	T	missense_variant	Os01g0623500	Os01t0623500-01	c.2123A>T	p.Lys708Met	ATPase, AAA-type, core domain containing protein.
chr01	24901462	G	A	missense_variant	Os01g0623600	Os01t0623600-01	c.350C>T	p.Ser117Phe	Glycoside hydrolase, family 28 protein.
chr01	24901462	G	A	missense_variant	Os01g0623750	Os01t0623750-00	c.662G>A	p.Gly221Glu	Hypothetical protein.
chr01	24908768	G	A	synonymous_variant	Os01g0623900	Os01t0623900-01	c.27G>A	p.Ala9Ala	Conserved hypothetical protein.
chr01	24908825	A	G	synonymous_variant	Os01g0623900	Os01t0623900-01	c.84A>G	p.Pro28Pro	Conserved hypothetical protein.
chr01	24908825	A	C	synonymous_variant	Os01g0623900	Os01t0623900-01	c.84A>C	p.Pro28Pro	Conserved hypothetical protein.
chr01	24908960	C	T	synonymous_variant	Os01g0623900	Os01t0623900-01	c.219C>T	p.Gly73Gly	Conserved hypothetical protein.
chr01	24914194	T	C	missense_variant	Os01g0624000	Os01t0624000-02	c.2006A>G	p.Asn669Ser	Neutral/alkaline nonlysosomal ceramidase family protein.
chr01	24914194	T	C	missense_variant	Os01g0624000	Os01t0624000-04	c.866A>G	p.Asn289Ser	Similar to Neutral ceramidase.
chr01	24914194	T	C	missense_variant	Os01g0624000	Os01t0624000-01	c.2006A>G	p.Asn669Ser	Neutral/alkaline nonlysosomal ceramidase family protein.
chr01	24914194	T	C	non_coding_exon_variant	Os01g0624133	Os01t0624133-00	n.393T>C		Non-protein coding transcript.
chr01	24918862	C	T	synonymous_variant	Os01g0624000	Os01t0624000-02	c.1584G>A	p.Ala528Ala	Neutral/alkaline nonlysosomal ceramidase family protein.
chr01	24918862	C	T	synonymous_variant	Os01g0624000	Os01t0624000-04	c.444G>A	p.Ala148Ala	Similar to Neutral ceramidase.
chr01	24918862	C	T	synonymous_variant	Os01g0624000	Os01t0624000-01	c.1584G>A	p.Ala528Ala	Neutral/alkaline nonlysosomal ceramidase family protein.
chr01	24919336	AAGAGAGAGAGAGAGA	AAGAGAGAGAGAGA	splice_region_variant&non_coding_exon_variant	Os01g0624133	Os01t0624133-00	n.814_815delGA		Non-protein coding transcript.
chr01	24919627	G	A	synonymous_variant	Os01g0624000	Os01t0624000-02	c.1386C>T	p.Gly462Gly	Neutral/alkaline nonlysosomal ceramidase family protein.
chr01	24919627	G	A	synonymous_variant	Os01g0624000	Os01t0624000-04	c.246C>T	p.Gly82Gly	Similar to Neutral ceramidase.
chr01	24919627	G	A	synonymous_variant	Os01g0624000	Os01t0624000-01	c.1386C>T	p.Gly462Gly	Neutral/alkaline nonlysosomal ceramidase family protein.
chr01	24919627	G	A	non_coding_exon_variant	Os01g0624133	Os01t0624133-00	n.1016G>A		Non-protein coding transcript.
chr01	24919666	G	A	synonymous_variant	Os01g0624000	Os01t0624000-02	c.1347C>T	p.Gly449Gly	Neutral/alkaline nonlysosomal ceramidase family protein.
chr01	24919666	G	A	synonymous_variant	Os01g0624000	Os01t0624000-04	c.207C>T	p.Gly69Gly	Similar to Neutral ceramidase.
chr01	24919666	G	A	synonymous_variant	Os01g0624000	Os01t0624000-01	c.1347C>T	p.Gly449Gly	Neutral/alkaline nonlysosomal ceramidase family protein.
chr01	24919666	G	A	non_coding_exon_variant	Os01g0624133	Os01t0624133-00	n.1055G>A		Non-protein coding transcript.
chr01	24919961	T	C	synonymous_variant	Os01g0624000	Os01t0624000-02	c.1140A>G	p.Thr380Thr	Neutral/alkaline nonlysosomal ceramidase family protein.
chr01	24919961	T	C	synonymous_variant	Os01g0624000	Os01t0624000-01	c.1140A>G	p.Thr380Thr	Neutral/alkaline nonlysosomal ceramidase family protein.
chr01	24919961	T	C	synonymous_variant	Os01g0624000	Os01t0624000-03	c.1140A>G	p.Thr380Thr	Similar to Neutral ceramidase.
chr01	24919961	T	C	non_coding_exon_variant	Os01g0624133	Os01t0624133-00	n.1271T>C		Non-protein coding transcript.
chr01	24922458	T	G	missense_variant	Os01g0624000	Os01t0624000-02	c.286A>C	p.Ile96Leu	Neutral/alkaline nonlysosomal ceramidase family protein.
chr01	24922458	T	G	missense_variant	Os01g0624000	Os01t0624000-01	c.286A>C	p.Ile96Leu	Neutral/alkaline nonlysosomal ceramidase family protein.
chr01	24922458	T	G	missense_variant	Os01g0624000	Os01t0624000-03	c.286A>C	p.Ile96Leu	Similar to Neutral ceramidase.
chr01	24922458	T	G	non_coding_exon_variant	Os01g0624133	Os01t0624133-00	n.2132T>G		Non-protein coding transcript.
chr01	24922715	T	C	missense_variant	Os01g0624000	Os01t0624000-02	c.29A>G	p.Gln10Arg	Neutral/alkaline nonlysosomal ceramidase family protein.
chr01	24922715	T	C	missense_variant	Os01g0624000	Os01t0624000-01	c.29A>G	p.Gln10Arg	Neutral/alkaline nonlysosomal ceramidase family protein.
chr01	24922715	T	C	missense_variant	Os01g0624000	Os01t0624000-03	c.29A>G	p.Gln10Arg	Similar to Neutral ceramidase.
chr01	24922715	T	C	non_coding_exon_variant	Os01g0624133	Os01t0624133-00	n.2389T>C		Non-protein coding transcript.
chr01	24933206	A	G	missense_variant	Os01g0624400	Os01t0624400-00	c.95A>G	p.Tyr32Cys	Similar to Dehydrin.
chr01	24945738	G	A	missense_variant	Os01g0624700	Os01t0624700-01	c.908C>T	p.Ala303Val	Similar to WRKY transcription factor 12.
chr01	24947171	G	T	synonymous_variant	Os01g0624700	Os01t0624700-01	c.24C>A	p.Arg8Arg	Similar to WRKY transcription factor 12.
chr01	24968367	T	G	synonymous_variant	Os01g0625300	Os01t0625300-01	c.780T>G	p.Ala260Ala	Similar to Heat shock transcription factor 31 (Fragment).
chr01	24968415	GCATCATCATCATCATCATCATCA	GCATCATCATCA	disruptive_inframe_deletion	Os01g0625300	Os01t0625300-01	c.840_851delTCATCATCATCA	p.His280_His283del	Similar to Heat shock transcription factor 31 (Fragment).
chr01	24982498	T	G	synonymous_variant	Os01g0625900	Os01t0625900-01	c.99A>C	p.Arg33Arg	Protein of unknown function DUF623, plant domain containing protein.
chr01	24987042	T	C	non_coding_exon_variant	Os01g0626032	Os01t0626032-01	n.62T>C		Non-protein coding transcript.
chr01	24987086	ATTTTTTTT	ATTTTTTTTTT	non_coding_exon_variant	Os01g0626032	Os01t0626032-01	n.113_114dupTT		Non-protein coding transcript.
chr01	24987296	T	C	non_coding_exon_variant	Os01g0626032	Os01t0626032-01	n.316T>C		Non-protein coding transcript.
chr01	24987700	C	CAATGACTTCT	non_coding_exon_variant	Os01g0626032	Os01t0626032-01	n.720_721insAATGACTTCT		Non-protein coding transcript.
chr01	24987875	A	C	non_coding_exon_variant	Os01g0626032	Os01t0626032-01	n.895A>C		Non-protein coding transcript.
chr01	24987907	G	T	non_coding_exon_variant	Os01g0626032	Os01t0626032-01	n.927G>T		Non-protein coding transcript.
chr01	24988088	T	C	non_coding_exon_variant	Os01g0626032	Os01t0626032-01	n.1108T>C		Non-protein coding transcript.
chr01	24988111	C	G	non_coding_exon_variant	Os01g0626032	Os01t0626032-01	n.1131C>G		Non-protein coding transcript.
chr01	24988271	T	A	non_coding_exon_variant	Os01g0626032	Os01t0626032-01	n.1291T>A		Non-protein coding transcript.
chr01	25004123	T	C	splice_region_variant	Os01g0626300	Os01t0626300-01	c.*247A>G		Similar to Mitochondrial import receptor subunit TOM7-1 (Translocase of outer membrane 7 kDa subunit 1).
chr01	25004275	A	C	non_coding_exon_variant	Os01g0626350	Os01t0626350-00	n.65A>C		Non-protein coding transcript.
chr01	25004329	G	A	non_coding_exon_variant	Os01g0626350	Os01t0626350-00	n.119G>A		Non-protein coding transcript.
chr01	25009553	TGGAGGAGGAGGAGGAGGAGGAGGAG	TGGAGGAGGAGGAGGAGGAGGAGGAGGAG	disruptive_inframe_insertion	Os01g0626400	Os01t0626400-01	c.32_34dupGAG	p.Gly11dup	DNA-binding protein WRKY2-like (WRKY transcription factor 11) (WRKY16).
chr01	25009846	T	C	missense_variant	Os01g0626400	Os01t0626400-01	c.302T>C	p.Val101Ala	DNA-binding protein WRKY2-like (WRKY transcription factor 11) (WRKY16).
chr01	25009988	A	G	synonymous_variant	Os01g0626400	Os01t0626400-01	c.444A>G	p.Lys148Lys	DNA-binding protein WRKY2-like (WRKY transcription factor 11) (WRKY16).
chr01	25011500	T	C	synonymous_variant	Os01g0626400	Os01t0626400-01	c.873T>C	p.His291His	DNA-binding protein WRKY2-like (WRKY transcription factor 11) (WRKY16).
chr01	25011607	A	G	missense_variant	Os01g0626400	Os01t0626400-01	c.980A>G	p.Tyr327Cys	DNA-binding protein WRKY2-like (WRKY transcription factor 11) (WRKY16).
chr01	25020882	T	G	missense_variant	Os01g0626500	Os01t0626500-01	c.52A>C	p.Lys18Gln	Conserved hypothetical protein.
chr01	25030468	C	T	synonymous_variant	Os01g0626900	Os01t0626900-01	c.645G>A	p.Leu215Leu	Helix-loop-helix DNA-binding domain containing protein.
chr01	25030638	A	T	missense_variant	Os01g0626900	Os01t0626900-01	c.475T>A	p.Cys159Ser	Helix-loop-helix DNA-binding domain containing protein.
chr01	25030699	C	T	synonymous_variant	Os01g0626900	Os01t0626900-01	c.414G>A	p.Leu138Leu	Helix-loop-helix DNA-binding domain containing protein.
chr01	25030788	G	C	missense_variant	Os01g0626900	Os01t0626900-01	c.325C>G	p.Pro109Ala	Helix-loop-helix DNA-binding domain containing protein.
chr01	25040835	GGGCATCGGCATCGGCATCGGCATCGGCATCGGCATCGGCA	GGGCATCGGCATCGGCATCGGCATCGGCA	disruptive_inframe_deletion	Os01g0627400	Os01t0627400-01	c.53_64delTCGGCATCGGCA	p.Ile18_Gly21del	Similar to Cytochrome P450 monooxygenase CYP72A5 (Fragment).
chr01	25042848	A	C	synonymous_variant	Os01g0627400	Os01t0627400-01	c.897A>C	p.Ile299Ile	Similar to Cytochrome P450 monooxygenase CYP72A5 (Fragment).
chr01	25043080	G	T	missense_variant	Os01g0627400	Os01t0627400-01	c.1129G>T	p.Ala377Ser	Similar to Cytochrome P450 monooxygenase CYP72A5 (Fragment).
chr01	25043080	G	T	synonymous_variant	Os01g0627450	Os01t0627450-00	c.426C>A	p.Gly142Gly	Hypothetical protein.
chr01	25043570	G	A	synonymous_variant	Os01g0627400	Os01t0627400-01	c.1524G>A	p.Ala508Ala	Similar to Cytochrome P450 monooxygenase CYP72A5 (Fragment).
chr01	25043570	G	A	synonymous_variant	Os01g0627450	Os01t0627450-00	c.30C>T	p.Ser10Ser	Hypothetical protein.
chr01	25056546	CG	CGG	frameshift_variant&splice_region_variant	Os01g0627600	Os01t0627600-01	c.1243_1244insC	p.Ter416fs	Similar to Cytochrome P450 monooxygenase.
chr01	25057873	C	T	missense_variant	Os01g0627600	Os01t0627600-01	c.212G>A	p.Arg71Gln	Similar to Cytochrome P450 monooxygenase.
chr01	25057873	C	T	missense_variant	Os01g0627701	Os01t0627701-01	c.389C>T	p.Pro130Leu	Hypothetical protein.
chr01	25057972	G	T	missense_variant	Os01g0627600	Os01t0627600-01	c.113C>A	p.Pro38Gln	Similar to Cytochrome P450 monooxygenase.
chr01	25057972	G	T	missense_variant	Os01g0627701	Os01t0627701-01	c.488G>T	p.Arg163Leu	Hypothetical protein.
chr01	25061158	A	G	missense_variant	Os01g0627800	Os01t0627800-01	c.316A>G	p.Ile106Val	Similar to Cytochrome P450 monooxygenase CYP72A5 (Fragment).
chr01	25062002	A	G	missense_variant&splice_region_variant	Os01g0627800	Os01t0627800-01	c.554A>G	p.His185Arg	Similar to Cytochrome P450 monooxygenase CYP72A5 (Fragment).
chr01	25062171	A	G	synonymous_variant	Os01g0627800	Os01t0627800-01	c.723A>G	p.Arg241Arg	Similar to Cytochrome P450 monooxygenase CYP72A5 (Fragment).
chr01	25062873	T	C	synonymous_variant	Os01g0627800	Os01t0627800-01	c.1194T>C	p.His398His	Similar to Cytochrome P450 monooxygenase CYP72A5 (Fragment).
chr01	25063149	T	C	synonymous_variant	Os01g0627800	Os01t0627800-01	c.1470T>C	p.Leu490Leu	Similar to Cytochrome P450 monooxygenase CYP72A5 (Fragment).
chr01	25063279	C	A	missense_variant	Os01g0627800	Os01t0627800-01	c.1600C>A	p.Leu534Ile	Similar to Cytochrome P450 monooxygenase CYP72A5 (Fragment).
chr01	25066215	C	T	missense_variant	Os01g0627916	Os01t0627916-00	c.697G>A	p.Glu233Lys	Hypothetical protein.
chr01	25066237	A	G	synonymous_variant	Os01g0627916	Os01t0627916-00	c.675T>C	p.Ser225Ser	Hypothetical protein.
chr01	25066344	C	T	missense_variant	Os01g0627916	Os01t0627916-00	c.568G>A	p.Gly190Ser	Hypothetical protein.
chr01	25066344	C	T	synonymous_variant	Os01g0627900	Os01t0627900-01	c.93C>T	p.Ala31Ala	Similar to Cytochrome P450.
chr01	25066631	G	A	missense_variant	Os01g0627900	Os01t0627900-01	c.380G>A	p.Gly127Asp	Similar to Cytochrome P450.
chr01	25066631	G	A	missense_variant	Os01g0627916	Os01t0627916-00	c.281C>T	p.Ala94Val	Hypothetical protein.
chr01	25066655	A	G	missense_variant	Os01g0627900	Os01t0627900-01	c.404A>G	p.His135Arg	Similar to Cytochrome P450.
chr01	25066655	A	G	missense_variant	Os01g0627916	Os01t0627916-00	c.257T>C	p.Val86Ala	Hypothetical protein.
chr01	25070836	G	T	missense_variant	Os01g0627933	Os01t0627933-00	c.122G>T	p.Arg41Leu	Similar to Cytochrome P450.
chr01	25070930	G	A	synonymous_variant	Os01g0627933	Os01t0627933-00	c.216G>A	p.Leu72Leu	Similar to Cytochrome P450.
chr01	25071023	T	C	synonymous_variant	Os01g0627933	Os01t0627933-00	c.309T>C	p.His103His	Similar to Cytochrome P450.
chr01	25071401	CAT	CATAT	frameshift_variant	Os01g0627933	Os01t0627933-00	c.688_689dupAT	p.Met230fs	Similar to Cytochrome P450.
chr01	25071419	C	T	synonymous_variant	Os01g0627933	Os01t0627933-00	c.705C>T	p.Ser235Ser	Similar to Cytochrome P450.
chr01	25071494	G	A	stop_gained	Os01g0627933	Os01t0627933-00	c.780G>A	p.Trp260*	Similar to Cytochrome P450.
chr01	25071905	G	T	missense_variant	Os01g0627933	Os01t0627933-00	c.1051G>T	p.Asp351Tyr	Similar to Cytochrome P450.
chr01	25072029	A	G	missense_variant	Os01g0627933	Os01t0627933-00	c.1175A>G	p.Glu392Gly	Similar to Cytochrome P450.
chr01	25072126	GAAAAA	GAAAAAA	frameshift_variant	Os01g0627933	Os01t0627933-00	c.1277dupA	p.Asn426fs	Similar to Cytochrome P450.
chr01	25072169	A	G	missense_variant	Os01g0627933	Os01t0627933-00	c.1315A>G	p.Met439Val	Similar to Cytochrome P450.
chr01	25072319	C	T	synonymous_variant	Os01g0627933	Os01t0627933-00	c.1359C>T	p.Thr453Thr	Similar to Cytochrome P450.
chr01	25116782	G	T	synonymous_variant	Os01g0628700	Os01t0628700-01	c.543G>T	p.Ala181Ala	Cytochrome P450.
chr01	25117833	T	C	synonymous_variant	Os01g0628700	Os01t0628700-01	c.1362T>C	p.Phe454Phe	Cytochrome P450.
chr01	25117983	A	G	synonymous_variant	Os01g0628700	Os01t0628700-01	c.1512A>G	p.Ser504Ser	Cytochrome P450.
chr01	25119941	T	G	missense_variant	Os01g0628900	Os01t0628900-01	c.190T>G	p.Tyr64Asp	Cytochrome P450 family protein.
chr01	25120184	T	C	missense_variant	Os01g0628900	Os01t0628900-01	c.341T>C	p.Val114Ala	Cytochrome P450 family protein.
chr01	25121184	G	A	missense_variant	Os01g0628900	Os01t0628900-01	c.1075G>A	p.Glu359Lys	Cytochrome P450 family protein.
chr01	25121184	G	A	missense_variant	Os01g0628950	Os01t0628950-00	c.394C>T	p.Arg132Trp	Hypothetical protein.
chr01	25121479	G	T	missense_variant	Os01g0628900	Os01t0628900-01	c.1294G>T	p.Gly432Cys	Cytochrome P450 family protein.
chr01	25121479	G	T	missense_variant	Os01g0628950	Os01t0628950-00	c.182C>A	p.Pro61His	Hypothetical protein.
chr01	25137227	T	G	missense_variant	Os01g0629400	Os01t0629400-01	c.174T>G	p.Asp58Glu	NLI interacting factor domain containing protein.
chr01	25141029	A	C	missense_variant	Os01g0629500	Os01t0629500-00	c.247A>C	p.Ser83Arg	Conserved hypothetical protein.
chr01	25141075	C	T	missense_variant	Os01g0629500	Os01t0629500-00	c.293C>T	p.Thr98Met	Conserved hypothetical protein.
chr01	25145613	C	T	synonymous_variant	Os01g0629600	Os01t0629600-01	c.1074C>T	p.Asp358Asp	Peptidase S10, serine carboxypeptidase family protein.
chr01	25145763	T	C	synonymous_variant	Os01g0629600	Os01t0629600-01	c.1224T>C	p.Asn408Asn	Peptidase S10, serine carboxypeptidase family protein.
chr01	25146893	C	T	missense_variant	Os01g0629750	Os01t0629750-00	c.295G>A	p.Asp99Asn	Conserved hypothetical protein.
chr01	25146912	T	A	synonymous_variant	Os01g0629750	Os01t0629750-00	c.276A>T	p.Ile92Ile	Conserved hypothetical protein.
chr01	25146941	T	C	missense_variant	Os01g0629750	Os01t0629750-00	c.247A>G	p.Thr83Ala	Conserved hypothetical protein.
chr01	25146970	T	G	missense_variant	Os01g0629750	Os01t0629750-00	c.218A>C	p.Glu73Ala	Conserved hypothetical protein.
chr01	25147085	T	C	missense_variant	Os01g0629750	Os01t0629750-00	c.103A>G	p.Thr35Ala	Conserved hypothetical protein.
chr01	25147095	T	C	synonymous_variant	Os01g0629750	Os01t0629750-00	c.93A>G	p.Arg31Arg	Conserved hypothetical protein.
chr01	25152886	A	G	missense_variant	Os01g0629900	Os01t0629900-01	c.1571T>C	p.Leu524Pro	Similar to Blast and wounding induced mitogen-activated protein kinase.
chr01	25152886	A	G	missense_variant	Os01g0629900	Os01t0629900-02	c.794T>C	p.Leu265Pro	Similar to Mitogen-activated protein kinase 10.
chr01	25152886	A	G	missense_variant	Os01g0629900	Os01t0629900-03	c.677T>C	p.Leu226Pro	Similar to Mitogen-activated protein kinase 10.
chr01	25152886	A	G	missense_variant	Os01g0629900	Os01t0629900-04	c.296T>C	p.Leu99Pro	Similar to Mitogen-activated protein kinase 10.
chr01	25152927	A	G	synonymous_variant	Os01g0629900	Os01t0629900-01	c.1530T>C	p.Tyr510Tyr	Similar to Blast and wounding induced mitogen-activated protein kinase.
chr01	25152927	A	G	synonymous_variant	Os01g0629900	Os01t0629900-02	c.753T>C	p.Tyr251Tyr	Similar to Mitogen-activated protein kinase 10.
chr01	25152927	A	G	synonymous_variant	Os01g0629900	Os01t0629900-03	c.636T>C	p.Tyr212Tyr	Similar to Mitogen-activated protein kinase 10.
chr01	25152927	A	G	synonymous_variant	Os01g0629900	Os01t0629900-04	c.255T>C	p.Tyr85Tyr	Similar to Mitogen-activated protein kinase 10.
chr01	25154334	G	A	synonymous_variant	Os01g0629900	Os01t0629900-01	c.957C>T	p.Leu319Leu	Similar to Blast and wounding induced mitogen-activated protein kinase.
chr01	25154334	G	A	synonymous_variant	Os01g0629900	Os01t0629900-02	c.180C>T	p.Leu60Leu	Similar to Mitogen-activated protein kinase 10.
chr01	25154334	G	A	synonymous_variant	Os01g0629900	Os01t0629900-03	c.63C>T	p.Leu21Leu	Similar to Mitogen-activated protein kinase 10.
chr01	25154565	C	T	synonymous_variant	Os01g0629900	Os01t0629900-01	c.837G>A	p.Ser279Ser	Similar to Blast and wounding induced mitogen-activated protein kinase.
chr01	25154565	C	T	synonymous_variant	Os01g0629900	Os01t0629900-02	c.60G>A	p.Ser20Ser	Similar to Mitogen-activated protein kinase 10.
chr01	25187363	T	C	missense_variant	Os01g0630200	Os01t0630200-00	c.115T>C	p.Ser39Pro	Similar to oligopeptide transporter OPT family.
chr01	25187796	G	A	missense_variant	Os01g0630200	Os01t0630200-00	c.548G>A	p.Arg183Lys	Similar to oligopeptide transporter OPT family.
chr01	25188046	G	C	synonymous_variant	Os01g0630200	Os01t0630200-00	c.798G>C	p.Thr266Thr	Similar to oligopeptide transporter OPT family.
chr01	25188382	T	C	synonymous_variant	Os01g0630200	Os01t0630200-00	c.1134T>C	p.Phe378Phe	Similar to oligopeptide transporter OPT family.
chr01	25188712	A	G	synonymous_variant	Os01g0630200	Os01t0630200-00	c.1464A>G	p.Pro488Pro	Similar to oligopeptide transporter OPT family.
chr01	25188887	A	C	missense_variant	Os01g0630200	Os01t0630200-00	c.1639A>C	p.Lys547Gln	Similar to oligopeptide transporter OPT family.
chr01	25191251	A	G	synonymous_variant	Os01g0630300	Os01t0630300-01	c.408T>C	p.Asp136Asp	Helix-loop-helix DNA-binding domain containing protein.
chr01	25191342	ACCTCCTCCTCCTCCTCCTCCT	ACCTCCTCCTCCTCCTCCTCCTCCTCCT	inframe_insertion	Os01g0630300	Os01t0630300-01	c.295_296insAGGAGG	p.Gln99_Glu100insGluGlu	Helix-loop-helix DNA-binding domain containing protein.
chr01	25191455	T	G	synonymous_variant	Os01g0630300	Os01t0630300-01	c.204A>C	p.Thr68Thr	Helix-loop-helix DNA-binding domain containing protein.
chr01	25191640	T	C	missense_variant	Os01g0630300	Os01t0630300-01	c.19A>G	p.Thr7Ala	Helix-loop-helix DNA-binding domain containing protein.
chr01	25219724	T	C	missense_variant	Os01g0630900	Os01t0630900-00	c.26T>C	p.Phe9Ser	Hypothetical conserved gene.
chr01	25219898	G	A	missense_variant	Os01g0630900	Os01t0630900-00	c.106G>A	p.Ala36Thr	Hypothetical conserved gene.
chr01	25219929	T	C	missense_variant	Os01g0630900	Os01t0630900-00	c.137T>C	p.Ile46Thr	Hypothetical conserved gene.
chr01	25220157	A	G	synonymous_variant	Os01g0630900	Os01t0630900-00	c.246A>G	p.Ser82Ser	Hypothetical conserved gene.
chr01	25220175	A	G	synonymous_variant	Os01g0630900	Os01t0630900-00	c.264A>G	p.Gln88Gln	Hypothetical conserved gene.
chr01	25220199	T	C	synonymous_variant	Os01g0630900	Os01t0630900-00	c.288T>C	p.Phe96Phe	Hypothetical conserved gene.
chr01	25220763	G	A	missense_variant	Os01g0630900	Os01t0630900-00	c.763G>A	p.Asp255Asn	Hypothetical conserved gene.
chr01	25221446	C	T	splice_region_variant	Os01g0630900	Os01t0630900-00	c.*574C>T		Hypothetical conserved gene.
chr01	25228807	A	T	synonymous_variant	Os01g0631100	Os01t0631100-02	c.381A>T	p.Val127Val	Similar to predicted protein.
chr01	25231145	C	G	missense_variant	Os01g0631100	Os01t0631100-01	c.935C>G	p.Thr312Arg	Cas1p-like family protein.
chr01	25234846	A	T	missense_variant	Os01g0631200	Os01t0631200-01	c.139A>T	p.Thr47Ser	Similar to siroheme uroporphyrinogen methyltransferase1.
chr01	25237455	T	C	missense_variant	Os01g0631200	Os01t0631200-01	c.679T>C	p.Phe227Leu	Similar to siroheme uroporphyrinogen methyltransferase1.
chr01	25257544	T	G	synonymous_variant	Os01g0631400	Os01t0631400-01	c.294T>G	p.Ala98Ala	Six-hairpin glycosidase domain containing protein.
chr01	25257583	T	G	synonymous_variant	Os01g0631400	Os01t0631400-01	c.333T>G	p.Leu111Leu	Six-hairpin glycosidase domain containing protein.
chr01	25257742	G	T	missense_variant	Os01g0631400	Os01t0631400-01	c.492G>T	p.Arg164Ser	Six-hairpin glycosidase domain containing protein.
chr01	25257952	C	T	synonymous_variant	Os01g0631400	Os01t0631400-01	c.702C>T	p.Asp234Asp	Six-hairpin glycosidase domain containing protein.
chr01	25263075	G	A	missense_variant	Os01g0631400	Os01t0631400-01	c.925G>A	p.Val309Ile	Six-hairpin glycosidase domain containing protein.
chr01	25272899	TGACGCCGAC	TGACGCCGACGCCGAC	disruptive_inframe_insertion	Os01g0631500	Os01t0631500-01	c.600_605dupGCCGAC	p.Thr202_Thr203insProThr	Similar to Beta-1,3-glucanase-like protein.
chr01	25284870	C	T	synonymous_variant	Os01g0631700	Os01t0631700-01	c.798C>T	p.Asn266Asn	Similar to Ser Thr specific protein kinase-like protein.
chr01	25288647	A	G	synonymous_variant	Os01g0631800	Os01t0631800-01	c.180A>G	p.Arg60Arg	Conserved hypothetical protein.
chr01	25291549	T	A	missense_variant	Os01g0631900	Os01t0631900-00	c.213T>A	p.Asp71Glu	Similar to aspartic proteinase oryzasin-1.
chr01	25301635	CAA	CA	frameshift_variant	Os01g0632100	Os01t0632100-01	c.96delA	p.Gln32fs	Conserved hypothetical protein.
chr01	25301749	G	A	missense_variant	Os01g0632100	Os01t0632100-01	c.208G>A	p.Glu70Lys	Conserved hypothetical protein.
chr01	25301749	G	A	synonymous_variant	Os01g0632000	Os01t0632000-01	c.732C>T	p.Phe244Phe	Conserved hypothetical protein.
chr01	25302184	CGAGGAGGAGGAGGAGG	CGAGGAGGAGGAGGAGGAGG	inframe_insertion	Os01g0632000	Os01t0632000-01	c.280_281insCCT	p.Pro94_Ser95insSer	Conserved hypothetical protein.
chr01	25302232	A	C	synonymous_variant	Os01g0632000	Os01t0632000-01	c.249T>G	p.Val83Val	Conserved hypothetical protein.
chr01	25302928	G	A	splice_region_variant	Os01g0632100	Os01t0632100-01	c.*757G>A		Conserved hypothetical protein.
chr01	25302929	A	G	splice_region_variant	Os01g0632100	Os01t0632100-01	c.*758A>G		Conserved hypothetical protein.
chr01	25330890	G	A	missense_variant	Os01g0632700	Os01t0632700-01	c.41G>A	p.Arg14Gln	Hypothetical protein.
chr01	25331003	G	A	missense_variant	Os01g0632700	Os01t0632700-01	c.154G>A	p.Ala52Thr	Hypothetical protein.
chr01	25335548	T	G	missense_variant	Os01g0632700	Os01t0632700-02	c.25T>G	p.Phe9Val	Similar to Root cap protein 1-like.
chr01	25335669	A	G	missense_variant	Os01g0632700	Os01t0632700-02	c.146A>G	p.Asn49Ser	Similar to Root cap protein 1-like.
chr01	25360547	T	C	synonymous_variant	Os01g0633100	Os01t0633100-01	c.1071T>C	p.Asp357Asp	ADP-glucose pyrophosphorylase large subunit, Controll of starch biosynthesis in endosperm development
chr01	25363730	C	T	synonymous_variant	Os01g0633200	Os01t0633200-01	c.57C>T	p.Tyr19Tyr	Similar to X1 (Fragment).
chr01	25363739	A	G	synonymous_variant	Os01g0633200	Os01t0633200-01	c.66A>G	p.Lys22Lys	Similar to X1 (Fragment).
chr01	25364114	G	A	synonymous_variant	Os01g0633200	Os01t0633200-01	c.441G>A	p.Leu147Leu	Similar to X1 (Fragment).
chr01	25364260	G	A	missense_variant	Os01g0633200	Os01t0633200-01	c.587G>A	p.Arg196Lys	Similar to X1 (Fragment).
chr01	25364810	G	A	synonymous_variant	Os01g0633200	Os01t0633200-01	c.999G>A	p.Thr333Thr	Similar to X1 (Fragment).
chr01	25368830	A	G	missense_variant	Os01g0633400	Os01t0633400-01	c.212A>G	p.Asp71Gly	Cystathionine beta-synthase, core domain containing protein.
chr01	25370779	C	G	missense_variant	Os01g0633400	Os01t0633400-01	c.1044C>G	p.Ser348Arg	Cystathionine beta-synthase, core domain containing protein.
chr01	25383229	G	A	missense_variant	Os01g0633500	Os01t0633500-00	c.136G>A	p.Val46Ile	Similar to Dihydroflavonol reductase.
chr01	25383390	C	T	synonymous_variant	Os01g0633500	Os01t0633500-00	c.297C>T	p.Cys99Cys	Similar to Dihydroflavonol reductase.
chr01	25384026	C	T	synonymous_variant	Os01g0633500	Os01t0633500-00	c.546C>T	p.Asp182Asp	Similar to Dihydroflavonol reductase.
chr01	25402257	G	A	splice_region_variant&non_coding_exon_variant	Os01g0633800	Os01t0633800-01	n.4263C>T		Non-protein coding transcript.
chr01	25402516	AGG	AG	non_coding_exon_variant	Os01g0633800	Os01t0633800-01	n.4002delC		Non-protein coding transcript.
chr01	25402596	C	T	non_coding_exon_variant	Os01g0633800	Os01t0633800-01	n.3924G>A		Non-protein coding transcript.
chr01	25402602	A	ACAACAAAATTATTTG	non_coding_exon_variant	Os01g0633800	Os01t0633800-01	n.3917_3918insCAAATAATTTTGTTG		Non-protein coding transcript.
chr01	25402615	G	A	non_coding_exon_variant	Os01g0633800	Os01t0633800-01	n.3905C>T		Non-protein coding transcript.
chr01	25402648	C	T	non_coding_exon_variant	Os01g0633800	Os01t0633800-01	n.3872G>A		Non-protein coding transcript.
chr01	25402760	G	A	non_coding_exon_variant	Os01g0633800	Os01t0633800-01	n.3760C>T		Non-protein coding transcript.
chr01	25402824	A	C	non_coding_exon_variant	Os01g0633800	Os01t0633800-01	n.3696T>G		Non-protein coding transcript.
chr01	25402890	G	GA	non_coding_exon_variant	Os01g0633800	Os01t0633800-01	n.3629_3630insT		Non-protein coding transcript.
chr01	25403065	A	G	non_coding_exon_variant	Os01g0633800	Os01t0633800-01	n.3455T>C		Non-protein coding transcript.
chr01	25403194	GAA	GAAAA	non_coding_exon_variant	Os01g0633800	Os01t0633800-01	n.3323_3324insTT		Non-protein coding transcript.
chr01	25403200	A	G	non_coding_exon_variant	Os01g0633800	Os01t0633800-01	n.3320T>C		Non-protein coding transcript.
chr01	25403205	C	T	non_coding_exon_variant	Os01g0633800	Os01t0633800-01	n.3315G>A		Non-protein coding transcript.
chr01	25403396	G	A	non_coding_exon_variant	Os01g0633800	Os01t0633800-01	n.3124C>T		Non-protein coding transcript.
chr01	25403514	A	G	non_coding_exon_variant	Os01g0633800	Os01t0633800-01	n.3006T>C		Non-protein coding transcript.
chr01	25403769	T	G	non_coding_exon_variant	Os01g0633800	Os01t0633800-01	n.2751A>C		Non-protein coding transcript.
chr01	25403827	T	C	non_coding_exon_variant	Os01g0633800	Os01t0633800-01	n.2693A>G		Non-protein coding transcript.
chr01	25403851	T	C	non_coding_exon_variant	Os01g0633800	Os01t0633800-01	n.2669A>G		Non-protein coding transcript.
chr01	25403946	A	G	non_coding_exon_variant	Os01g0633800	Os01t0633800-01	n.2574T>C		Non-protein coding transcript.
chr01	25403952	C	A	non_coding_exon_variant	Os01g0633800	Os01t0633800-01	n.2568G>T		Non-protein coding transcript.
chr01	25404187	A	G	non_coding_exon_variant	Os01g0633800	Os01t0633800-01	n.2333T>C		Non-protein coding transcript.
chr01	25404228	AACAAAAT	AACAAAATACAAAAT	non_coding_exon_variant	Os01g0633800	Os01t0633800-01	n.2284_2285insATTTTGT		Non-protein coding transcript.
chr01	25404246	A	G	non_coding_exon_variant	Os01g0633800	Os01t0633800-01	n.2274T>C		Non-protein coding transcript.
chr01	25404256	T	A	non_coding_exon_variant	Os01g0633800	Os01t0633800-01	n.2264A>T		Non-protein coding transcript.
chr01	25404386	A	G	non_coding_exon_variant	Os01g0633800	Os01t0633800-01	n.2134T>C		Non-protein coding transcript.
chr01	25404454	G	C	non_coding_exon_variant	Os01g0633800	Os01t0633800-01	n.2066C>G		Non-protein coding transcript.
chr01	25404713	C	T	non_coding_exon_variant	Os01g0633800	Os01t0633800-01	n.1807G>A		Non-protein coding transcript.
chr01	25404869	G	A	non_coding_exon_variant	Os01g0633800	Os01t0633800-01	n.1651C>T		Non-protein coding transcript.
chr01	25404896	ATCAAA	ATCAAACTCAAA	non_coding_exon_variant	Os01g0633800	Os01t0633800-01	n.1618_1619insTTTGAG		Non-protein coding transcript.
chr01	25405073	T	A	non_coding_exon_variant	Os01g0633800	Os01t0633800-01	n.1447A>T		Non-protein coding transcript.
chr01	25405113	A	G	non_coding_exon_variant	Os01g0633800	Os01t0633800-01	n.1407T>C		Non-protein coding transcript.
chr01	25405161	AG	A	non_coding_exon_variant	Os01g0633800	Os01t0633800-01	n.1358delC		Non-protein coding transcript.
chr01	25405210	C	T	non_coding_exon_variant	Os01g0633800	Os01t0633800-01	n.1310G>A		Non-protein coding transcript.
chr01	25405236	T	C	non_coding_exon_variant	Os01g0633800	Os01t0633800-01	n.1284A>G		Non-protein coding transcript.
chr01	25405245	G	A	non_coding_exon_variant	Os01g0633800	Os01t0633800-01	n.1275C>T		Non-protein coding transcript.
chr01	25405308	T	C	non_coding_exon_variant	Os01g0633800	Os01t0633800-01	n.1212A>G		Non-protein coding transcript.
chr01	25405625	G	T	non_coding_exon_variant	Os01g0633800	Os01t0633800-01	n.895C>A		Non-protein coding transcript.
chr01	25405635	C	T	non_coding_exon_variant	Os01g0633800	Os01t0633800-01	n.885G>A		Non-protein coding transcript.
chr01	25405855	A	C	non_coding_exon_variant	Os01g0633800	Os01t0633800-01	n.665T>G		Non-protein coding transcript.
chr01	25405935	A	C	non_coding_exon_variant	Os01g0633800	Os01t0633800-01	n.585T>G		Non-protein coding transcript.
chr01	25405997	A	G	non_coding_exon_variant	Os01g0633800	Os01t0633800-01	n.523T>C		Non-protein coding transcript.
chr01	25405998	A	C	non_coding_exon_variant	Os01g0633800	Os01t0633800-01	n.522T>G		Non-protein coding transcript.
chr01	25406002	A	C	non_coding_exon_variant	Os01g0633800	Os01t0633800-01	n.518T>G		Non-protein coding transcript.
chr01	25406146	C	A	non_coding_exon_variant	Os01g0633800	Os01t0633800-01	n.374G>T		Non-protein coding transcript.
chr01	25406186	G	T	non_coding_exon_variant	Os01g0633800	Os01t0633800-01	n.334C>A		Non-protein coding transcript.
chr01	25406251	A	G	non_coding_exon_variant	Os01g0633800	Os01t0633800-01	n.269T>C		Non-protein coding transcript.
chr01	25406391	ACTGTAACTC	ACTGTAACTCTGTAACTC	non_coding_exon_variant	Os01g0633800	Os01t0633800-01	n.119_120insGAGTTACA		Non-protein coding transcript.
chr01	25409602	G	C	missense_variant	Os01g0633900	Os01t0633900-01	c.135C>G	p.Asn45Lys	Hypothetical conserved gene.
chr01	25411928	G	A	missense_variant	Os01g0633900	Os01t0633900-01	c.2C>T	p.Ser1Leu	Hypothetical conserved gene.
chr01	25420638	A	C	synonymous_variant	Os01g0634300	Os01t0634300-00	c.3759T>G	p.Ala1253Ala	Conserved hypothetical protein.
chr01	25420956	C	T	synonymous_variant	Os01g0634300	Os01t0634300-00	c.3441G>A	p.Arg1147Arg	Conserved hypothetical protein.
chr01	25421222	T	C	missense_variant	Os01g0634300	Os01t0634300-00	c.3175A>G	p.Lys1059Glu	Conserved hypothetical protein.
chr01	25421302	C	T	missense_variant	Os01g0634300	Os01t0634300-00	c.3095G>A	p.Ser1032Asn	Conserved hypothetical protein.
chr01	25421925	G	A	synonymous_variant	Os01g0634300	Os01t0634300-00	c.2472C>T	p.Thr824Thr	Conserved hypothetical protein.
chr01	25421941	G	A	missense_variant	Os01g0634300	Os01t0634300-00	c.2456C>T	p.Thr819Ile	Conserved hypothetical protein.
chr01	25422231	A	G	synonymous_variant	Os01g0634300	Os01t0634300-00	c.2166T>C	p.Gly722Gly	Conserved hypothetical protein.
chr01	25422649	A	T	missense_variant	Os01g0634300	Os01t0634300-00	c.1748T>A	p.Val583Glu	Conserved hypothetical protein.
chr01	25423584	T	A	synonymous_variant	Os01g0634300	Os01t0634300-00	c.813A>T	p.Thr271Thr	Conserved hypothetical protein.
chr01	25425316	GGAA	G	disruptive_inframe_deletion	Os01g0634300	Os01t0634300-00	c.404_406delTTC	p.Phe135_Pro136delinsSer	Conserved hypothetical protein.
chr01	25425592	A	G	missense_variant	Os01g0634300	Os01t0634300-00	c.131T>C	p.Val44Ala	Conserved hypothetical protein.
chr01	25425629	ACGCCGCCGCCGC	ACGCCGCCGCCGCCGC	inframe_insertion	Os01g0634300	Os01t0634300-00	c.81_82insGCG	p.Asp27_Ala28insAla	Conserved hypothetical protein.
chr01	25439859	G	T	synonymous_variant	Os01g0634500	Os01t0634500-00	c.919C>A	p.Arg307Arg	Similar to Laccase-2.
chr01	25440228	G	T	missense_variant	Os01g0634500	Os01t0634500-00	c.550C>A	p.Gln184Lys	Similar to Laccase-2.
chr01	25440660	C	T	synonymous_variant	Os01g0634500	Os01t0634500-00	c.216G>A	p.Pro72Pro	Similar to Laccase-2.
chr01	25440684	C	T	synonymous_variant	Os01g0634500	Os01t0634500-00	c.192G>A	p.Gly64Gly	Similar to Laccase-2.
chr01	25448529	G	T	missense_variant	Os01g0634900	Os01t0634900-00	c.291G>T	p.Leu97Phe	Similar to CBS domain protein-like.
chr01	25448879	A	G	synonymous_variant	Os01g0634900	Os01t0634900-00	c.435A>G	p.Lys145Lys	Similar to CBS domain protein-like.
chr01	25462297	A	C	missense_variant	Os01g0635200	Os01t0635200-01	c.239A>C	p.Gln80Pro	Homeodomain-like containing protein.
chr01	25477149	G	A	missense_variant	Os01g0635550	Os01t0635550-00	c.293C>T	p.Pro98Leu	ZF-HD homeobox protein Cys/His-rich dimerisation region domain containing protein.
chr01	25478734	C	G	missense_variant	Os01g0635600	Os01t0635600-00	c.2339G>C	p.Gly780Ala	Trimeric LpxA-like domain containing protein.
chr01	25478830	A	G	missense_variant	Os01g0635600	Os01t0635600-00	c.2243T>C	p.Val748Ala	Trimeric LpxA-like domain containing protein.
chr01	25478943	T	C	synonymous_variant	Os01g0635600	Os01t0635600-00	c.2130A>G	p.Ala710Ala	Trimeric LpxA-like domain containing protein.
chr01	25478982	C	T	synonymous_variant	Os01g0635600	Os01t0635600-00	c.2091G>A	p.Ser697Ser	Trimeric LpxA-like domain containing protein.
chr01	25478990	T	C	missense_variant	Os01g0635600	Os01t0635600-00	c.2083A>G	p.Ser695Gly	Trimeric LpxA-like domain containing protein.
chr01	25479044	T	C	missense_variant	Os01g0635600	Os01t0635600-00	c.2029A>G	p.Arg677Gly	Trimeric LpxA-like domain containing protein.
chr01	25479172	G	A	missense_variant	Os01g0635600	Os01t0635600-00	c.1901C>T	p.Ala634Val	Trimeric LpxA-like domain containing protein.
chr01	25479179	T	C	missense_variant	Os01g0635600	Os01t0635600-00	c.1894A>G	p.Arg632Gly	Trimeric LpxA-like domain containing protein.
chr01	25479352	G	A	missense_variant	Os01g0635600	Os01t0635600-00	c.1721C>T	p.Ala574Val	Trimeric LpxA-like domain containing protein.
chr01	25479421	T	C	missense_variant	Os01g0635600	Os01t0635600-00	c.1652A>G	p.Asn551Ser	Trimeric LpxA-like domain containing protein.
chr01	25479461	T	C	missense_variant	Os01g0635600	Os01t0635600-00	c.1612A>G	p.Thr538Ala	Trimeric LpxA-like domain containing protein.
chr01	25479496	G	T	missense_variant	Os01g0635600	Os01t0635600-00	c.1577C>A	p.Ala526Asp	Trimeric LpxA-like domain containing protein.
chr01	25479650	T	C	missense_variant	Os01g0635600	Os01t0635600-00	c.1423A>G	p.Arg475Gly	Trimeric LpxA-like domain containing protein.
chr01	25479698	C	T	missense_variant	Os01g0635600	Os01t0635600-00	c.1375G>A	p.Gly459Ser	Trimeric LpxA-like domain containing protein.
chr01	25479753	G	A	synonymous_variant	Os01g0635600	Os01t0635600-00	c.1320C>T	p.Ile440Ile	Trimeric LpxA-like domain containing protein.
chr01	25479858	G	A	synonymous_variant	Os01g0635600	Os01t0635600-00	c.1215C>T	p.Asp405Asp	Trimeric LpxA-like domain containing protein.
chr01	25479943	T	C	missense_variant	Os01g0635600	Os01t0635600-00	c.1130A>G	p.Glu377Gly	Trimeric LpxA-like domain containing protein.
chr01	25479955	C	A	missense_variant	Os01g0635600	Os01t0635600-00	c.1118G>T	p.Gly373Val	Trimeric LpxA-like domain containing protein.
chr01	25480025	T	C	missense_variant	Os01g0635600	Os01t0635600-00	c.1048A>G	p.Thr350Ala	Trimeric LpxA-like domain containing protein.
chr01	25480091	C	T	missense_variant	Os01g0635600	Os01t0635600-00	c.982G>A	p.Val328Ile	Trimeric LpxA-like domain containing protein.
chr01	25480139	T	C	missense_variant	Os01g0635600	Os01t0635600-00	c.934A>G	p.Thr312Ala	Trimeric LpxA-like domain containing protein.
chr01	25480233	A	C	synonymous_variant	Os01g0635600	Os01t0635600-00	c.840T>G	p.Ala280Ala	Trimeric LpxA-like domain containing protein.
chr01	25480290	A	G	synonymous_variant	Os01g0635600	Os01t0635600-00	c.783T>C	p.Gly261Gly	Trimeric LpxA-like domain containing protein.
chr01	25480334	T	C	missense_variant	Os01g0635600	Os01t0635600-00	c.739A>G	p.Arg247Gly	Trimeric LpxA-like domain containing protein.
chr01	25480347	A	G	synonymous_variant	Os01g0635600	Os01t0635600-00	c.726T>C	p.Ile242Ile	Trimeric LpxA-like domain containing protein.
chr01	25480375	G	A	missense_variant	Os01g0635600	Os01t0635600-00	c.698C>T	p.Ser233Leu	Trimeric LpxA-like domain containing protein.
chr01	25480382	C	T	missense_variant	Os01g0635600	Os01t0635600-00	c.691G>A	p.Gly231Ser	Trimeric LpxA-like domain containing protein.
chr01	25480471	C	T	missense_variant	Os01g0635600	Os01t0635600-00	c.602G>A	p.Arg201His	Trimeric LpxA-like domain containing protein.
chr01	25480476	C	T	synonymous_variant	Os01g0635600	Os01t0635600-00	c.597G>A	p.Ser199Ser	Trimeric LpxA-like domain containing protein.
chr01	25480479	G	T	synonymous_variant	Os01g0635600	Os01t0635600-00	c.594C>A	p.Ile198Ile	Trimeric LpxA-like domain containing protein.
chr01	25480495	T	C	missense_variant	Os01g0635600	Os01t0635600-00	c.578A>G	p.Asp193Gly	Trimeric LpxA-like domain containing protein.
chr01	25480517	C	T	missense_variant	Os01g0635600	Os01t0635600-00	c.556G>A	p.Ala186Thr	Trimeric LpxA-like domain containing protein.
chr01	25480554	T	A	missense_variant	Os01g0635600	Os01t0635600-00	c.519A>T	p.Glu173Asp	Trimeric LpxA-like domain containing protein.
chr01	25480592	C	T	missense_variant	Os01g0635600	Os01t0635600-00	c.481G>A	p.Gly161Ser	Trimeric LpxA-like domain containing protein.
chr01	25480593	A	G	synonymous_variant	Os01g0635600	Os01t0635600-00	c.480T>C	p.Ala160Ala	Trimeric LpxA-like domain containing protein.
chr01	25480599	G	T	synonymous_variant	Os01g0635600	Os01t0635600-00	c.474C>A	p.Val158Val	Trimeric LpxA-like domain containing protein.
chr01	25480612	T	G	missense_variant	Os01g0635600	Os01t0635600-00	c.461A>C	p.Glu154Ala	Trimeric LpxA-like domain containing protein.
chr01	25480628	C	A	missense_variant	Os01g0635600	Os01t0635600-00	c.445G>T	p.Asp149Tyr	Trimeric LpxA-like domain containing protein.
chr01	25480661	C	T	missense_variant	Os01g0635600	Os01t0635600-00	c.412G>A	p.Ala138Thr	Trimeric LpxA-like domain containing protein.
chr01	25480692	A	T	synonymous_variant	Os01g0635600	Os01t0635600-00	c.381T>A	p.Gly127Gly	Trimeric LpxA-like domain containing protein.
chr01	25480707	A	G	synonymous_variant	Os01g0635600	Os01t0635600-00	c.366T>C	p.Ala122Ala	Trimeric LpxA-like domain containing protein.
chr01	25480725	C	T	synonymous_variant	Os01g0635600	Os01t0635600-00	c.348G>A	p.Ala116Ala	Trimeric LpxA-like domain containing protein.
chr01	25480749	C	T	synonymous_variant	Os01g0635600	Os01t0635600-00	c.324G>A	p.Ala108Ala	Trimeric LpxA-like domain containing protein.
chr01	25480762	G	A	missense_variant	Os01g0635600	Os01t0635600-00	c.311C>T	p.Ala104Val	Trimeric LpxA-like domain containing protein.
chr01	25480782	C	T	synonymous_variant	Os01g0635600	Os01t0635600-00	c.291G>A	p.Ser97Ser	Trimeric LpxA-like domain containing protein.
chr01	25480833	A	T	synonymous_variant	Os01g0635600	Os01t0635600-00	c.240T>A	p.Val80Val	Trimeric LpxA-like domain containing protein.
chr01	25480839	T	C	synonymous_variant	Os01g0635600	Os01t0635600-00	c.234A>G	p.Ala78Ala	Trimeric LpxA-like domain containing protein.
chr01	25480860	G	A	synonymous_variant	Os01g0635600	Os01t0635600-00	c.213C>T	p.Gly71Gly	Trimeric LpxA-like domain containing protein.
chr01	25480925	T	C	missense_variant	Os01g0635600	Os01t0635600-00	c.148A>G	p.Thr50Ala	Trimeric LpxA-like domain containing protein.
chr01	25481021	T	C	missense_variant	Os01g0635600	Os01t0635600-00	c.52A>G	p.Met18Val	Trimeric LpxA-like domain containing protein.
chr01	25483075	C	T	missense_variant	Os01g0635800	Os01t0635800-01	c.41C>T	p.Ser14Phe	Hypothetical gene.
chr01	25483116	G	T	stop_gained	Os01g0635800	Os01t0635800-01	c.82G>T	p.Gly28*	Hypothetical gene.
chr01	25490152	A	C	non_coding_exon_variant	Os01g0636100	Os01t0636100-01	n.509T>G		Non-protein coding transcript.
chr01	25527847	A	C	stop_lost	Os01g0636700	Os01t0636700-01	c.1408T>G	p.Ter470Gluext*?	DEAD-like helicase, N-terminal domain containing protein.
chr01	25528462	ACCC	ACC	frameshift_variant	Os01g0636700	Os01t0636700-01	c.1035delG	p.Gly346fs	DEAD-like helicase, N-terminal domain containing protein.
chr01	25590335	A	G	synonymous_variant	Os01g0637666	Os01t0637666-00	c.319T>C	p.Leu107Leu	Conserved hypothetical protein.
chr01	25590422	T	C	missense_variant	Os01g0637666	Os01t0637666-00	c.232A>G	p.Arg78Gly	Conserved hypothetical protein.
chr01	25593411	C	A	synonymous_variant	Os01g0637800	Os01t0637800-00	c.726C>A	p.Val242Val	Similar to Transcription factor (Fragment).
chr01	25598629	T	C	synonymous_variant	Os01g0638000	Os01t0638000-01	c.84T>C	p.Asp28Asp	UDP-glucuronosyl/UDP-glucosyltransferase family protein.
chr01	25599179	T	A	missense_variant	Os01g0638000	Os01t0638000-01	c.634T>A	p.Leu212Ile	UDP-glucuronosyl/UDP-glucosyltransferase family protein.
chr01	25599353	G	C	missense_variant	Os01g0638000	Os01t0638000-01	c.808G>C	p.Asp270His	UDP-glucuronosyl/UDP-glucosyltransferase family protein.
chr01	25616383	C	T	synonymous_variant	Os01g0638600	Os01t0638600-00	c.522C>T	p.Asp174Asp	UDP-glucuronosyl/UDP-glucosyltransferase family protein.
chr01	25616682	C	G	missense_variant	Os01g0638600	Os01t0638600-00	c.821C>G	p.Ser274Trp	UDP-glucuronosyl/UDP-glucosyltransferase family protein.
chr01	25617022	T	C	synonymous_variant	Os01g0638600	Os01t0638600-00	c.1161T>C	p.Ala387Ala	UDP-glucuronosyl/UDP-glucosyltransferase family protein.
chr01	25617038	G	T	missense_variant	Os01g0638600	Os01t0638600-00	c.1177G>T	p.Ala393Ser	UDP-glucuronosyl/UDP-glucosyltransferase family protein.
chr01	25618515	A	G	non_coding_exon_variant	Os01g0638701	Os01t0638701-01	n.466T>C		Non-protein coding transcript.
chr01	25627836	T	G	missense_variant	Os01g0638800	Os01t0638800-00	c.469T>G	p.Cys157Gly	Hypothetical conserved gene.
chr01	25640146	C	T	synonymous_variant	Os01g0639100	Os01t0639100-01	c.1155C>T	p.Ile385Ile	Similar to Eukaryotic initiation factor 4A-3 (eIF4A-3) (eIF-4A-3).
chr01	25641023	A	C	missense_variant	Os01g0639200	Os01t0639200-00	c.1056T>G	p.Asp352Glu	NAD(P)-binding domain containing protein.
chr01	25641066	G	T	missense_variant	Os01g0639200	Os01t0639200-00	c.1013C>A	p.Ala338Glu	NAD(P)-binding domain containing protein.
chr01	25641720	A	C	missense_variant	Os01g0639200	Os01t0639200-00	c.633T>G	p.Asp211Glu	NAD(P)-binding domain containing protein.
chr01	25681973	ACGTCGTCGTCGTCGTCGTC	ACGTCGTCGTCGTCGTC	disruptive_inframe_deletion	Os01g0639600	Os01t0639600-01	c.300_302delGTC	p.Ser101del	Protein of unknown function DUF1645 family protein.
chr01	25682296	C	T	synonymous_variant	Os01g0639600	Os01t0639600-01	c.606C>T	p.Ala202Ala	Protein of unknown function DUF1645 family protein.
chr01	25744806	A	C	missense_variant	Os01g0640600	Os01t0640600-01	c.11A>C	p.Gln4Pro	Similar to LIMONENE cyclase like protein.
chr01	25753393	T	C	missense_variant	Os01g0640800	Os01t0640800-01	c.764A>G	p.Asn255Ser	Similar to radical SAM domain-containing protein.
chr01	25839880	G	T	missense_variant	Os01g0642801	Os01t0642801-00	c.153G>T	p.Gln51His	Similar to S-domain class receptor-like kinase3.
chr01	25934461	C	G	synonymous_variant	Os01g0644500	Os01t0644500-00	c.420G>C	p.Ala140Ala	Hypothetical conserved gene.
chr01	25960183	G	A	synonymous_variant	Os01g0645000	Os01t0645000-01	c.939C>T	p.Ala313Ala	Similar to TIS11 protein (dTIS11).
chr01	25974019	CTTTTTTTTTT	CTTTTTTTTTTT	frameshift_variant	Os01g0645200	Os01t0645200-01	c.254dupT	p.Phe87fs	Hypothetical conserved gene.
chr01	25994858	T	C	synonymous_variant	Os01g0645400	Os01t0645400-01	c.129T>C	p.Leu43Leu	Flavin monooxygenase-like enzyme , Auxin biosynthesis
chr01	25994858	T	C	synonymous_variant	Os01g0645400	Os01t0645400-02	c.129T>C	p.Leu43Leu	Flavin monooxygenase-like enzyme , Auxin biosynthesis
chr01	25995798	G	C	synonymous_variant	Os01g0645400	Os01t0645400-01	c.693G>C	p.Leu231Leu	Flavin monooxygenase-like enzyme , Auxin biosynthesis
chr01	25995798	G	C	synonymous_variant	Os01g0645400	Os01t0645400-02	c.693G>C	p.Leu231Leu	Flavin monooxygenase-like enzyme , Auxin biosynthesis
chr01	25995811	G	A	missense_variant	Os01g0645400	Os01t0645400-01	c.706G>A	p.Val236Ile	Flavin monooxygenase-like enzyme , Auxin biosynthesis
chr01	25995811	G	A	missense_variant	Os01g0645400	Os01t0645400-02	c.706G>A	p.Val236Ile	Flavin monooxygenase-like enzyme , Auxin biosynthesis
chr01	25995915	G	A	synonymous_variant	Os01g0645400	Os01t0645400-01	c.810G>A	p.Lys270Lys	Flavin monooxygenase-like enzyme , Auxin biosynthesis
chr01	25995915	G	A	synonymous_variant	Os01g0645400	Os01t0645400-02	c.810G>A	p.Lys270Lys	Flavin monooxygenase-like enzyme , Auxin biosynthesis
chr01	25996440	G	A	synonymous_variant	Os01g0645400	Os01t0645400-01	c.1077G>A	p.Val359Val	Flavin monooxygenase-like enzyme , Auxin biosynthesis
chr01	26010721	G	A	synonymous_variant	Os01g0645650	Os01t0645650-01	c.36C>T	p.Ser12Ser	Hypothetical protein.
chr01	26033569	G	C	missense_variant	Os01g0645900	Os01t0645900-01	c.1186C>G	p.Gln396Glu	Similar to sulfate transporter.
chr01	26033736	G	C	missense_variant	Os01g0645900	Os01t0645900-01	c.1019C>G	p.Thr340Ser	Similar to sulfate transporter.
chr01	26034428	A	G	synonymous_variant	Os01g0645900	Os01t0645900-01	c.327T>C	p.Ala109Ala	Similar to sulfate transporter.
chr01	26034503	G	A	synonymous_variant	Os01g0645900	Os01t0645900-01	c.252C>T	p.Pro84Pro	Similar to sulfate transporter.
chr01	26034702	C	G	missense_variant	Os01g0645900	Os01t0645900-01	c.53G>C	p.Arg18Pro	Similar to sulfate transporter.
chr01	26037369	G	A	missense_variant	Os01g0646000	Os01t0646000-01	c.517G>A	p.Glu173Lys	Pentatricopeptide repeat domain containing protein.
chr01	26053588	T	G	non_coding_exon_variant	Os01g0646400	Os01t0646400-01	n.353T>G		Non-protein coding transcript.
chr01	26053684	CTTTTTTTTT	CTTTTTTTTTT	non_coding_exon_variant	Os01g0646400	Os01t0646400-01	n.458dupT		Non-protein coding transcript.
chr01	26070861	T	C	splice_region_variant	Os01g0646800	Os01t0646800-01	c.-1099A>G		Conserved hypothetical protein.
chr01	26081322	G	T	synonymous_variant	Os01g0647100	Os01t0647100-01	c.795C>A	p.Gly265Gly	ADP/ATP carrier protein family protein.
chr01	26081754	C	T	synonymous_variant	Os01g0647150	Os01t0647150-00	c.33C>T	p.Ile11Ile	Hypothetical protein.
chr01	26081754	C	T	synonymous_variant	Os01g0647100	Os01t0647100-01	c.363G>A	p.Lys121Lys	ADP/ATP carrier protein family protein.
chr01	26081862	CCCACCACCACCACCACCAC	CCCACCACCACCACCACCACCAC	inframe_insertion	Os01g0647100	Os01t0647100-01	c.235_236insGTG	p.Ser79_Gly80insGly	ADP/ATP carrier protein family protein.
chr01	26081862	CCCACCACCACCACCACCAC	CCCACCACCACCACCACCACCAC	disruptive_inframe_insertion	Os01g0647150	Os01t0647150-00	c.158_160dupCAC	p.Pro53dup	Hypothetical protein.
chr01	26087688	CATATATATA	CATATATATATA	non_coding_exon_variant	Os01g0647200	Os01t0647200-04	n.219_220insTA		Non-protein coding transcript.
chr01	26120063	C	A	missense_variant	Os01g0648000	Os01t0648000-01	c.2797G>T	p.Gly933Cys	Potassium channel, Potassium uptake, Salt stress tolerance
chr01	26120090	T	C	missense_variant	Os01g0648000	Os01t0648000-01	c.2770A>G	p.Asn924Asp	Potassium channel, Potassium uptake, Salt stress tolerance
chr01	26120229	C	T	stop_gained	Os01g0648225	Os01t0648225-00	c.124C>T	p.Gln42*	Hypothetical protein.
chr01	26120229	C	T	synonymous_variant	Os01g0648000	Os01t0648000-01	c.2631G>A	p.Leu877Leu	Potassium channel, Potassium uptake, Salt stress tolerance
chr01	26122279	C	T	synonymous_variant	Os01g0648000	Os01t0648000-01	c.1452G>A	p.Glu484Glu	Potassium channel, Potassium uptake, Salt stress tolerance
chr01	26170627	A	G	missense_variant	Os01g0648600	Os01t0648600-00	c.583A>G	p.Asn195Asp	Protein kinase, catalytic domain domain containing protein.
chr01	26171089	T	G	missense_variant	Os01g0648600	Os01t0648600-00	c.1045T>G	p.Trp349Gly	Protein kinase, catalytic domain domain containing protein.
chr01	26171109	CA	C	frameshift_variant	Os01g0648600	Os01t0648600-00	c.1066delA	p.Met356fs	Protein kinase, catalytic domain domain containing protein.
chr01	26176866	G	A	missense_variant	Os01g0648700	Os01t0648700-01	c.319C>T	p.Arg107Cys	Bromodomain containing protein.
chr01	26184080	G	T	missense_variant	Os01g0649000	Os01t0649000-01	c.92G>T	p.Arg31Leu	WD40 repeat-like domain containing protein.
chr01	26191077	C	G	synonymous_variant	Os01g0649100	Os01t0649100-01	c.195C>G	p.Pro65Pro	Malate dehydrogenase.
chr01	26191077	C	G	synonymous_variant	Os01g0649100	Os01t0649100-02	c.195C>G	p.Pro65Pro	Malate dehydrogenase.
chr01	26192817	G	A	synonymous_variant	Os01g0649100	Os01t0649100-01	c.663G>A	p.Ala221Ala	Malate dehydrogenase.
chr01	26192817	G	A	synonymous_variant	Os01g0649100	Os01t0649100-02	c.663G>A	p.Ala221Ala	Malate dehydrogenase.
chr01	26200979	A	G	missense_variant	Os01g0649200	Os01t0649200-01	c.199A>G	p.Lys67Glu	Similar to Esterase.
chr01	26203260	A	G	missense_variant	Os01g0649400	Os01t0649400-00	c.281A>G	p.Glu94Gly	Similar to Esterase.
chr01	26205788	C	T	synonymous_variant	Os01g0649400	Os01t0649400-00	c.459C>T	p.Gly153Gly	Similar to Esterase.
chr01	26205917	T	C	synonymous_variant	Os01g0649400	Os01t0649400-00	c.588T>C	p.Ser196Ser	Similar to Esterase.
chr01	26206152	T	C	synonymous_variant	Os01g0649400	Os01t0649400-00	c.723T>C	p.Cys241Cys	Similar to Esterase.
chr01	26206195	C	T	missense_variant	Os01g0649400	Os01t0649400-00	c.766C>T	p.Leu256Phe	Similar to Esterase.
chr01	26279216	C	T	missense_variant	Os01g0650700	Os01t0650700-01	c.589G>A	p.Glu197Lys	Transposase, Ptta/En/Spm, plant domain containing protein.
chr01	26282886	C	T	synonymous_variant	Os01g0650800	Os01t0650800-01	c.924G>A	p.Gln308Gln	Transposon, En/Spm-like domain containing protein.
chr01	26282999	G	C	missense_variant	Os01g0650800	Os01t0650800-01	c.811C>G	p.Leu271Val	Transposon, En/Spm-like domain containing protein.
chr01	26290271	A	G	synonymous_variant	Os01g0651000	Os01t0651000-01	c.39A>G	p.Val13Val	Lipase, GDSL domain containing protein.
chr01	26291744	T	C	synonymous_variant	Os01g0651000	Os01t0651000-01	c.750T>C	p.Arg250Arg	Lipase, GDSL domain containing protein.
chr01	26293768	A	G	missense_variant	Os01g0651100	Os01t0651100-01	c.229A>G	p.Lys77Glu	Pentatricopeptide repeat domain containing protein.
chr01	26294670	C	T	synonymous_variant	Os01g0651100	Os01t0651100-01	c.1131C>T	p.Asn377Asn	Pentatricopeptide repeat domain containing protein.
chr01	26294775	G	A	synonymous_variant	Os01g0651100	Os01t0651100-01	c.1236G>A	p.Gln412Gln	Pentatricopeptide repeat domain containing protein.
chr01	26300368	A	G	missense_variant	Os01g0651150	Os01t0651150-00	c.506T>C	p.Val169Ala	Hypothetical protein.
chr01	26300823	ACC	AC	frameshift_variant	Os01g0651200	Os01t0651200-01	c.165delC	p.Ser56fs	Hypothetical conserved gene.
chr01	26300848	G	A	missense_variant	Os01g0651200	Os01t0651200-01	c.188G>A	p.Arg63Gln	Hypothetical conserved gene.
chr01	26300853	A	G	missense_variant	Os01g0651200	Os01t0651200-01	c.193A>G	p.Lys65Glu	Hypothetical conserved gene.
chr01	26312925	C	T	missense_variant	Os01g0651500	Os01t0651500-00	c.883C>T	p.Pro295Ser	Wax synthase domain containing protein.
chr01	26321980	G	T	missense_variant	Os01g0651800	Os01t0651800-01	c.435G>T	p.Lys145Asn	Lipase, class 3 family protein.
chr01	26324200	T	C	missense_variant	Os01g0651800	Os01t0651800-01	c.877T>C	p.Ser293Pro	Lipase, class 3 family protein.
chr01	26324200	T	C	synonymous_variant	Os01g0651866	Os01t0651866-00	c.324A>G	p.Gly108Gly	Hypothetical gene.
chr01	26324562	C	T	synonymous_variant	Os01g0651800	Os01t0651800-01	c.1239C>T	p.His413His	Lipase, class 3 family protein.
chr01	26370688	GGTCGATCGATCTGTCGATC	GGTCGATC	splice_region_variant	Os01g0652200	Os01t0652200-00	c.-285_-281+7delGATCTGTCGATC		Hypothetical protein.
chr01	26370688	GGTCGATCGATCTGTCGATC	GGTCGATC	non_coding_transcript_variant	Os01g0652200	Os01t0652200-00	c.-285_-281+7delGATCTGTCGATC		Hypothetical protein.
chr01	26394799	T	A	missense_variant	Os01g0652600	Os01t0652600-01	c.883T>A	p.Leu295Met	Similar to Ketol-acid reductoisomerase, chloroplast precursor (EC 1.1.1.86) (Acetohydroxy-acid reductoisomerase) (Alpha-keto-beta-hydroxylacil reductoisomerase).
chr01	26394799	T	A	non_coding_exon_variant	Os01g0652650	Os01t0652650-00	n.325A>T		Non-protein coding transcript.
chr01	26395606	C	T	synonymous_variant	Os01g0652600	Os01t0652600-01	c.1374C>T	p.His458His	Similar to Ketol-acid reductoisomerase, chloroplast precursor (EC 1.1.1.86) (Acetohydroxy-acid reductoisomerase) (Alpha-keto-beta-hydroxylacil reductoisomerase).
chr01	26398300	C	A	missense_variant	Os01g0652700	Os01t0652700-00	c.38C>A	p.Pro13His	Similar to predicted protein.
chr01	26402988	A	G	synonymous_variant	Os01g0652800	Os01t0652800-01	c.240T>C	p.Cys80Cys	Protein of unknown function DUF231, plant domain containing protein.
chr01	26423579	G	C	missense_variant	Os01g0653300	Os01t0653300-00	c.161C>G	p.Pro54Arg	VQ domain containing protein.
chr01	26428899	GCTTCTCCGCCTTCTCCGCCT	GCTTCTCCGCCT	inframe_deletion	Os01g0653350	Os01t0653350-00	c.410_418delAGGCGGAGA	p.Ala138_Lys140del	Similar to WD-40 repeat family protein (Fragment).
chr01	26429011	T	G	synonymous_variant	Os01g0653350	Os01t0653350-00	c.318A>C	p.Arg106Arg	Similar to WD-40 repeat family protein (Fragment).
chr01	26429173	A	G	synonymous_variant	Os01g0653350	Os01t0653350-00	c.156T>C	p.Ile52Ile	Similar to WD-40 repeat family protein (Fragment).
chr01	26429314	T	C	synonymous_variant	Os01g0653350	Os01t0653350-00	c.15A>G	p.Ala5Ala	Similar to WD-40 repeat family protein (Fragment).
chr01	26429326	C	G	start_lost	Os01g0653350	Os01t0653350-00	c.3G>C	p.Met1?	Similar to WD-40 repeat family protein (Fragment).
chr01	26429327	A	C	start_lost	Os01g0653350	Os01t0653350-00	c.2T>G	p.Met1?	Similar to WD-40 repeat family protein (Fragment).
chr01	26429328	T	G	initiator_codon_variant	Os01g0653350	Os01t0653350-00	c.1A>C	p.Met1?	Similar to WD-40 repeat family protein (Fragment).
chr01	26449592	G	A	missense_variant	Os01g0653601	Os01t0653601-01	c.41C>T	p.Thr14Met	Hypothetical gene.
chr01	26451179	G	A	missense_variant	Os01g0653700	Os01t0653700-01	c.469G>A	p.Val157Ile	Cyclin-like F-box domain containing protein.
chr01	26451179	G	A	missense_variant	Os01g0653700	Os01t0653700-02	c.469G>A	p.Val157Ile	Cyclin-like F-box domain containing protein.
chr01	26456333	C	T	missense_variant	Os01g0653800	Os01t0653800-02	c.2762G>A	p.Gly921Asp	WD40 repeat-like domain containing protein.
chr01	26456333	C	T	missense_variant	Os01g0653800	Os01t0653800-03	c.926G>A	p.Gly309Asp	Similar to Peptidase S8 and S53, subtilisin, kexin, sedolisin; WD40-like.
chr01	26456495	GAT	GATAT	frameshift_variant	Os01g0653800	Os01t0653800-02	c.2686_2687insAT	p.Pro897fs	WD40 repeat-like domain containing protein.
chr01	26456495	GAT	GATAT	frameshift_variant	Os01g0653800	Os01t0653800-03	c.850_851insAT	p.Pro285fs	Similar to Peptidase S8 and S53, subtilisin, kexin, sedolisin; WD40-like.
chr01	26456757	G	A	missense_variant	Os01g0653800	Os01t0653800-02	c.2572C>T	p.Arg858Cys	WD40 repeat-like domain containing protein.
chr01	26456757	G	A	missense_variant	Os01g0653800	Os01t0653800-03	c.736C>T	p.Arg246Cys	Similar to Peptidase S8 and S53, subtilisin, kexin, sedolisin; WD40-like.
chr01	26456770	A	G	synonymous_variant	Os01g0653800	Os01t0653800-02	c.2559T>C	p.Ser853Ser	WD40 repeat-like domain containing protein.
chr01	26456770	A	G	synonymous_variant	Os01g0653800	Os01t0653800-03	c.723T>C	p.Ser241Ser	Similar to Peptidase S8 and S53, subtilisin, kexin, sedolisin; WD40-like.
chr01	26456776	CCCTCCTCC	CCCTCC	inframe_deletion	Os01g0653800	Os01t0653800-02	c.2545_2547delGGA	p.Gly849del	WD40 repeat-like domain containing protein.
chr01	26456776	CCCTCCTCC	CCCTCC	inframe_deletion	Os01g0653800	Os01t0653800-03	c.709_711delGGA	p.Gly237del	Similar to Peptidase S8 and S53, subtilisin, kexin, sedolisin; WD40-like.
chr01	26456851	T	A	missense_variant	Os01g0653800	Os01t0653800-02	c.2478A>T	p.Leu826Phe	WD40 repeat-like domain containing protein.
chr01	26456851	T	A	missense_variant	Os01g0653800	Os01t0653800-03	c.642A>T	p.Leu214Phe	Similar to Peptidase S8 and S53, subtilisin, kexin, sedolisin; WD40-like.
chr01	26460883	G	A	missense_variant	Os01g0653800	Os01t0653800-02	c.1429C>T	p.Pro477Ser	WD40 repeat-like domain containing protein.
chr01	26460883	G	A	missense_variant	Os01g0653800	Os01t0653800-01	c.1429C>T	p.Pro477Ser	Similar to predicted protein.
chr01	26460887	T	A	synonymous_variant	Os01g0653800	Os01t0653800-02	c.1425A>T	p.Pro475Pro	WD40 repeat-like domain containing protein.
chr01	26460887	T	A	synonymous_variant	Os01g0653800	Os01t0653800-01	c.1425A>T	p.Pro475Pro	Similar to predicted protein.
chr01	26460891	G	A	missense_variant	Os01g0653800	Os01t0653800-02	c.1421C>T	p.Thr474Met	WD40 repeat-like domain containing protein.
chr01	26460891	G	A	missense_variant	Os01g0653800	Os01t0653800-01	c.1421C>T	p.Thr474Met	Similar to predicted protein.
chr01	26460902	C	A	missense_variant	Os01g0653800	Os01t0653800-02	c.1410G>T	p.Lys470Asn	WD40 repeat-like domain containing protein.
chr01	26460902	C	A	missense_variant	Os01g0653800	Os01t0653800-01	c.1410G>T	p.Lys470Asn	Similar to predicted protein.
chr01	26460934	A	C	missense_variant	Os01g0653800	Os01t0653800-02	c.1378T>G	p.Leu460Val	WD40 repeat-like domain containing protein.
chr01	26460934	A	C	missense_variant	Os01g0653800	Os01t0653800-01	c.1378T>G	p.Leu460Val	Similar to predicted protein.
chr01	26460937	G	A	missense_variant	Os01g0653800	Os01t0653800-02	c.1375C>T	p.Pro459Ser	WD40 repeat-like domain containing protein.
chr01	26460937	G	A	missense_variant	Os01g0653800	Os01t0653800-01	c.1375C>T	p.Pro459Ser	Similar to predicted protein.
chr01	26460940	C	A	missense_variant	Os01g0653800	Os01t0653800-02	c.1372G>T	p.Asp458Tyr	WD40 repeat-like domain containing protein.
chr01	26460940	C	A	missense_variant	Os01g0653800	Os01t0653800-01	c.1372G>T	p.Asp458Tyr	Similar to predicted protein.
chr01	26460941	A	T	missense_variant	Os01g0653800	Os01t0653800-02	c.1371T>A	p.Asn457Lys	WD40 repeat-like domain containing protein.
chr01	26460941	A	T	missense_variant	Os01g0653800	Os01t0653800-01	c.1371T>A	p.Asn457Lys	Similar to predicted protein.
chr01	26460957	G	A	missense_variant	Os01g0653800	Os01t0653800-02	c.1355C>T	p.Thr452Met	WD40 repeat-like domain containing protein.
chr01	26460957	G	A	missense_variant	Os01g0653800	Os01t0653800-01	c.1355C>T	p.Thr452Met	Similar to predicted protein.
chr01	26460968	G	A	synonymous_variant	Os01g0653800	Os01t0653800-02	c.1344C>T	p.Val448Val	WD40 repeat-like domain containing protein.
chr01	26460968	G	A	synonymous_variant	Os01g0653800	Os01t0653800-01	c.1344C>T	p.Val448Val	Similar to predicted protein.
chr01	26460976	C	A	missense_variant	Os01g0653800	Os01t0653800-02	c.1336G>T	p.Ala446Ser	WD40 repeat-like domain containing protein.
chr01	26460976	C	A	missense_variant	Os01g0653800	Os01t0653800-01	c.1336G>T	p.Ala446Ser	Similar to predicted protein.
chr01	26460989	G	A	synonymous_variant	Os01g0653800	Os01t0653800-02	c.1323C>T	p.Pro441Pro	WD40 repeat-like domain containing protein.
chr01	26460989	G	A	synonymous_variant	Os01g0653800	Os01t0653800-01	c.1323C>T	p.Pro441Pro	Similar to predicted protein.
chr01	26461018	T	C	missense_variant	Os01g0653800	Os01t0653800-02	c.1294A>G	p.Asn432Asp	WD40 repeat-like domain containing protein.
chr01	26461018	T	C	missense_variant	Os01g0653800	Os01t0653800-01	c.1294A>G	p.Asn432Asp	Similar to predicted protein.
chr01	26461058	G	A	synonymous_variant	Os01g0653800	Os01t0653800-02	c.1254C>T	p.His418His	WD40 repeat-like domain containing protein.
chr01	26461058	G	A	synonymous_variant	Os01g0653800	Os01t0653800-01	c.1254C>T	p.His418His	Similar to predicted protein.
chr01	26461061	T	C	synonymous_variant	Os01g0653800	Os01t0653800-02	c.1251A>G	p.Glu417Glu	WD40 repeat-like domain containing protein.
chr01	26461061	T	C	synonymous_variant	Os01g0653800	Os01t0653800-01	c.1251A>G	p.Glu417Glu	Similar to predicted protein.
chr01	26461123	C	T	missense_variant	Os01g0653800	Os01t0653800-02	c.1189G>A	p.Glu397Lys	WD40 repeat-like domain containing protein.
chr01	26461123	C	T	missense_variant	Os01g0653800	Os01t0653800-01	c.1189G>A	p.Glu397Lys	Similar to predicted protein.
chr01	26461150	C	T	missense_variant	Os01g0653800	Os01t0653800-02	c.1162G>A	p.Gly388Arg	WD40 repeat-like domain containing protein.
chr01	26461150	C	T	missense_variant	Os01g0653800	Os01t0653800-01	c.1162G>A	p.Gly388Arg	Similar to predicted protein.
chr01	26461166	T	C	synonymous_variant	Os01g0653800	Os01t0653800-02	c.1146A>G	p.Pro382Pro	WD40 repeat-like domain containing protein.
chr01	26461166	T	C	synonymous_variant	Os01g0653800	Os01t0653800-01	c.1146A>G	p.Pro382Pro	Similar to predicted protein.
chr01	26462114	G	A	missense_variant	Os01g0653800	Os01t0653800-02	c.989C>T	p.Thr330Ile	WD40 repeat-like domain containing protein.
chr01	26462114	G	A	missense_variant	Os01g0653800	Os01t0653800-01	c.989C>T	p.Thr330Ile	Similar to predicted protein.
chr01	26462138	C	G	missense_variant	Os01g0653800	Os01t0653800-02	c.965G>C	p.Arg322Pro	WD40 repeat-like domain containing protein.
chr01	26462138	C	G	missense_variant	Os01g0653800	Os01t0653800-01	c.965G>C	p.Arg322Pro	Similar to predicted protein.
chr01	26462200	T	A	synonymous_variant	Os01g0653800	Os01t0653800-02	c.903A>T	p.Ile301Ile	WD40 repeat-like domain containing protein.
chr01	26462200	T	A	synonymous_variant	Os01g0653800	Os01t0653800-01	c.903A>T	p.Ile301Ile	Similar to predicted protein.
chr01	26572535	G	T	missense_variant	Os01g0654900	Os01t0654900-00	c.7G>T	p.Val3Leu	Hypothetical conserved gene.
chr01	26572541	T	G	missense_variant	Os01g0654900	Os01t0654900-00	c.13T>G	p.Ser5Ala	Hypothetical conserved gene.
chr01	26592881	T	G	missense_variant	Os01g0655250	Os01t0655250-00	c.195T>G	p.Asp65Glu	PWWP domain containing protein.
chr01	26592887	TGACGAGGACGAGGA	TGACGAGGACGAGGACGAGGACGAGGA	disruptive_inframe_insertion	Os01g0655250	Os01t0655250-00	c.204_215dupCGAGGACGAGGA	p.Asp68_Glu71dup	PWWP domain containing protein.
chr01	26592920	AGAGGAGGAGGAGGAGGAGGA	AGAGGAGGAGGAGGAGGAGGAGGAGGA	disruptive_inframe_insertion	Os01g0655250	Os01t0655250-00	c.249_254dupGGAGGA	p.Glu84_Glu85dup	PWWP domain containing protein.
chr01	26604402	A	G	missense_variant	Os01g0655400	Os01t0655400-01	c.2225T>C	p.Val742Ala	Conserved hypothetical protein.
chr01	26604964	G	A	missense_variant	Os01g0655400	Os01t0655400-01	c.1663C>T	p.Arg555Trp	Conserved hypothetical protein.
chr01	26604964	G	A	missense_variant	Os01g0655400	Os01t0655400-02	c.958C>T	p.Arg320Trp	Hypothetical conserved gene.
chr01	26680140	A	G	synonymous_variant	Os01g0656300	Os01t0656300-00	c.177T>C	p.Asp59Asp	Conserved hypothetical protein.
chr01	26680214	T	G	missense_variant	Os01g0656300	Os01t0656300-00	c.103A>C	p.Asn35His	Conserved hypothetical protein.
chr01	26687417	A	C	missense_variant	Os01g0656400	Os01t0656400-00	c.784T>G	p.Ser262Ala	Similar to WRKY transcription factor 15.
chr01	26687727	G	A	synonymous_variant	Os01g0656400	Os01t0656400-00	c.474C>T	p.His158His	Similar to WRKY transcription factor 15.
chr01	26687733	G	T	synonymous_variant	Os01g0656400	Os01t0656400-00	c.468C>A	p.Gly156Gly	Similar to WRKY transcription factor 15.
chr01	26687975	T	A	missense_variant	Os01g0656400	Os01t0656400-00	c.332A>T	p.Gln111Leu	Similar to WRKY transcription factor 15.
chr01	26687984	T	C	missense_variant	Os01g0656400	Os01t0656400-00	c.323A>G	p.Lys108Arg	Similar to WRKY transcription factor 15.
chr01	26687996	A	T	missense_variant	Os01g0656400	Os01t0656400-00	c.311T>A	p.Phe104Tyr	Similar to WRKY transcription factor 15.
chr01	26687998	C	G	synonymous_variant	Os01g0656400	Os01t0656400-00	c.309G>C	p.Gly103Gly	Similar to WRKY transcription factor 15.
chr01	26688007	G	A	synonymous_variant	Os01g0656400	Os01t0656400-00	c.300C>T	p.Leu100Leu	Similar to WRKY transcription factor 15.
chr01	26688013	G	T	synonymous_variant	Os01g0656400	Os01t0656400-00	c.294C>A	p.Gly98Gly	Similar to WRKY transcription factor 15.
chr01	26700233	T	G	synonymous_variant	Os01g0656600	Os01t0656600-01	c.1339A>C	p.Arg447Arg	Conserved hypothetical protein.
chr01	26701197	G	A	synonymous_variant	Os01g0656600	Os01t0656600-01	c.375C>T	p.Ser125Ser	Conserved hypothetical protein.
chr01	26718011	A	G	synonymous_variant	Os01g0656900	Os01t0656900-01	c.126A>G	p.Ala42Ala	Conserved hypothetical protein.
chr01	26718262	TCTCCTCCTCCTCCTCC	TCTCCTCCTCCTCCTCCTCC	inframe_insertion	Os01g0656900	Os01t0656900-01	c.391_393dupTCC	p.Ser131dup	Conserved hypothetical protein.
chr01	26718262	TCTCCTCCTCCTCCTCC	TCTCCTCCTCCTCCTCCTCCTCC	inframe_insertion	Os01g0656900	Os01t0656900-01	c.388_393dupTCCTCC	p.Ser130_Ser131dup	Conserved hypothetical protein.
chr01	26718632	C	G	synonymous_variant	Os01g0656900	Os01t0656900-01	c.747C>G	p.Pro249Pro	Conserved hypothetical protein.
chr01	26719246	A	C	missense_variant	Os01g0656900	Os01t0656900-01	c.1361A>C	p.Glu454Ala	Conserved hypothetical protein.
chr01	26725966	C	T	missense_variant	Os01g0657250	Os01t0657250-00	c.229C>T	p.Arg77Trp	Hypothetical gene.
chr01	26725966	C	T	synonymous_variant	Os01g0657100	Os01t0657100-01	c.987G>A	p.Pro329Pro	Pi transporter, Arbuscular mycorrhiza (AM)-specific signaling pathway
chr01	26734762	C	A	synonymous_variant	Os01g0657400	Os01t0657400-00	c.342G>T	p.Pro114Pro	Similar to Ethylene-responsive transcription factor 5 (Ethylene-responsive element binding factor 5) (EREBP-5) (AtERF5).
chr01	26734762	C	A	synonymous_variant	Os01g0657801	Os01t0657801-00	c.457C>A	p.Arg153Arg	Hypothetical gene.
chr01	26734847	T	C	missense_variant	Os01g0657400	Os01t0657400-00	c.257A>G	p.Asp86Gly	Similar to Ethylene-responsive transcription factor 5 (Ethylene-responsive element binding factor 5) (EREBP-5) (AtERF5).
chr01	26734847	T	C	missense_variant	Os01g0657801	Os01t0657801-00	c.542T>C	p.Val181Ala	Hypothetical gene.
chr01	26734945	AGCAGCAGCAGCGGCTGCAGCAGCAG	AGCAGCAGCAG	disruptive_inframe_deletion	Os01g0657801	Os01t0657801-00	c.651_665delCGGCTGCAGCAGCAG	p.Ser217_Ser221del	Hypothetical gene.
chr01	26734998	T	G	missense_variant	Os01g0657400	Os01t0657400-00	c.127A>C	p.Met43Leu	Similar to Ethylene-responsive transcription factor 5 (Ethylene-responsive element binding factor 5) (EREBP-5) (AtERF5).
chr01	26734998	T	G	missense_variant	Os01g0657801	Os01t0657801-00	c.693T>G	p.His231Gln	Hypothetical gene.
chr01	26735038	C	A	missense_variant	Os01g0657801	Os01t0657801-00	c.733C>A	p.Pro245Thr	Hypothetical gene.
chr01	26735038	C	A	synonymous_variant	Os01g0657400	Os01t0657400-00	c.87G>T	p.Arg29Arg	Similar to Ethylene-responsive transcription factor 5 (Ethylene-responsive element binding factor 5) (EREBP-5) (AtERF5).
chr01	26735114	G	A	missense_variant	Os01g0657400	Os01t0657400-00	c.11C>T	p.Ser4Leu	Similar to Ethylene-responsive transcription factor 5 (Ethylene-responsive element binding factor 5) (EREBP-5) (AtERF5).
chr01	26735114	G	A	missense_variant	Os01g0657801	Os01t0657801-00	c.809G>A	p.Arg270Gln	Hypothetical gene.
chr01	26784101	C	T	synonymous_variant	Os01g0658400	Os01t0658400-01	c.42G>A	p.Gln14Gln	Ubiquitin-conjugating enzyme OsUBC5a.
chr01	26784101	C	T	non_coding_exon_variant	Os01g0658450	Os01t0658450-00	n.403C>T		Non-protein coding transcript.
chr01	26785481	C	T	stop_retained_variant	Os01g0658500	Os01t0658500-02	c.540G>A	p.Ter180Ter	Similar to Vacuolar protein sorting protein 25.
chr01	26791359	C	T	missense_variant	Os01g0658600	Os01t0658600-00	c.490C>T	p.Arg164Cys	Similar to SBH2 (SPHINGOID BASE HYDROXYLASE 2); catalytic/ sphingosine hydroxylase.
chr01	26791371	G	T	missense_variant	Os01g0658600	Os01t0658600-00	c.502G>T	p.Ala168Ser	Similar to SBH2 (SPHINGOID BASE HYDROXYLASE 2); catalytic/ sphingosine hydroxylase.
chr01	26792156	C	G	synonymous_variant	Os01g0658700	Os01t0658700-02	c.816G>C	p.Leu272Leu	Glycoside hydrolase-type carbohydrate-binding, subgroup domain containing protein.
chr01	26792156	C	G	synonymous_variant	Os01g0658700	Os01t0658700-01	c.816G>C	p.Leu272Leu	Glycoside hydrolase-type carbohydrate-binding, subgroup domain containing protein.
chr01	26792183	A	G	synonymous_variant	Os01g0658700	Os01t0658700-02	c.789T>C	p.Phe263Phe	Glycoside hydrolase-type carbohydrate-binding, subgroup domain containing protein.
chr01	26792183	A	G	synonymous_variant	Os01g0658700	Os01t0658700-01	c.789T>C	p.Phe263Phe	Glycoside hydrolase-type carbohydrate-binding, subgroup domain containing protein.
chr01	26802132	G	A	missense_variant	Os01g0658900	Os01t0658900-01	c.434C>T	p.Ser145Phe	OSBZ8.
chr01	26802302	C	T	missense_variant	Os01g0658900	Os01t0658900-01	c.376G>A	p.Val126Met	OSBZ8.
chr01	26802343	C	T	missense_variant	Os01g0658900	Os01t0658900-01	c.335G>A	p.Ser112Asn	OSBZ8.
chr01	26803068	A	C	missense_variant	Os01g0658900	Os01t0658900-01	c.188T>G	p.Leu63Trp	OSBZ8.
chr01	26814632	G	A	synonymous_variant	Os01g0659200	Os01t0659200-01	c.219G>A	p.Gln73Gln	Similar to Vacuolar ATP synthase subunit E (EC 3.6.3.14) (V-ATPase E subunit) (Vacuolar proton pump E subunit).
chr01	26815270	C	T	synonymous_variant	Os01g0659200	Os01t0659200-01	c.504C>T	p.His168His	Similar to Vacuolar ATP synthase subunit E (EC 3.6.3.14) (V-ATPase E subunit) (Vacuolar proton pump E subunit).
chr01	26822626	G	C	non_coding_exon_variant	Os01g0659400	Os01t0659400-01	n.1117C>G		Non-protein coding transcript.
chr01	26822742	TT	TTGT	non_coding_exon_variant	Os01g0659400	Os01t0659400-01	n.999_1000insAC		Non-protein coding transcript.
chr01	26822822	T	C	non_coding_exon_variant	Os01g0659400	Os01t0659400-01	n.921A>G		Non-protein coding transcript.
chr01	26822840	C	T	non_coding_exon_variant	Os01g0659400	Os01t0659400-01	n.903G>A		Non-protein coding transcript.
chr01	26822878	CA	CATA	non_coding_exon_variant	Os01g0659400	Os01t0659400-01	n.863_864insTA		Non-protein coding transcript.
chr01	26822896	A	G	non_coding_exon_variant	Os01g0659400	Os01t0659400-01	n.847T>C		Non-protein coding transcript.
chr01	26822928	G	A	non_coding_exon_variant	Os01g0659400	Os01t0659400-01	n.815C>T		Non-protein coding transcript.
chr01	26822935	C	T	non_coding_exon_variant	Os01g0659400	Os01t0659400-01	n.808G>A		Non-protein coding transcript.
chr01	26822950	C	G	non_coding_exon_variant	Os01g0659400	Os01t0659400-01	n.793G>C		Non-protein coding transcript.
chr01	26822972	A	G	non_coding_exon_variant	Os01g0659400	Os01t0659400-01	n.771T>C		Non-protein coding transcript.
chr01	26823147	T	C	non_coding_exon_variant	Os01g0659400	Os01t0659400-01	n.596A>G		Non-protein coding transcript.
chr01	26823178	TAAAAAAAAA	TAAAAAAAAAA	non_coding_exon_variant	Os01g0659400	Os01t0659400-01	n.555_556insT		Non-protein coding transcript.
chr01	26823262	C	G	non_coding_exon_variant	Os01g0659400	Os01t0659400-01	n.481G>C		Non-protein coding transcript.
chr01	26823370	T	A	non_coding_exon_variant	Os01g0659400	Os01t0659400-01	n.373A>T		Non-protein coding transcript.
chr01	26823395	G	A	non_coding_exon_variant	Os01g0659400	Os01t0659400-01	n.348C>T		Non-protein coding transcript.
chr01	26823774	A	G	non_coding_exon_variant	Os01g0659400	Os01t0659400-01	n.76T>C		Non-protein coding transcript.
chr01	26823841	C	G	non_coding_exon_variant	Os01g0659400	Os01t0659400-01	n.9G>C		Non-protein coding transcript.
chr01	26873912	C	T	synonymous_variant	Os01g0659900	Os01t0659900-01	c.537C>T	p.Ser179Ser	Cyclin-like F-box domain containing protein.
chr01	26874153	A	C	missense_variant	Os01g0659900	Os01t0659900-01	c.778A>C	p.Ile260Leu	Cyclin-like F-box domain containing protein.
chr01	26879590	G	A	missense_variant	Os01g0660000	Os01t0660000-01	c.239C>T	p.Thr80Met	Conserved hypothetical protein.
chr01	26879590	G	A	missense_variant	Os01g0660100	Os01t0660100-01	c.16G>A	p.Val6Ile	Conserved hypothetical protein.
chr01	26879598	C	T	synonymous_variant	Os01g0660000	Os01t0660000-01	c.231G>A	p.Gln77Gln	Conserved hypothetical protein.
chr01	26879598	C	T	synonymous_variant	Os01g0660100	Os01t0660100-01	c.24C>T	p.Asp8Asp	Conserved hypothetical protein.
chr01	26879665	A	G	missense_variant	Os01g0660000	Os01t0660000-01	c.164T>C	p.Val55Ala	Conserved hypothetical protein.
chr01	26879665	A	G	missense_variant	Os01g0660100	Os01t0660100-01	c.91A>G	p.Thr31Ala	Conserved hypothetical protein.
chr01	26879671	T	C	missense_variant	Os01g0660000	Os01t0660000-01	c.158A>G	p.His53Arg	Conserved hypothetical protein.
chr01	26879671	T	C	missense_variant	Os01g0660100	Os01t0660100-01	c.97T>C	p.Trp33Arg	Conserved hypothetical protein.
chr01	26879753	C	T	missense_variant	Os01g0660000	Os01t0660000-01	c.76G>A	p.Val26Met	Conserved hypothetical protein.
chr01	26912594	A	G	missense_variant	Os01g0660450	Os01t0660450-00	c.5A>G	p.Tyr2Cys	Similar to 3-5 exonuclease family protein.
chr01	26912986	G	A	missense_variant	Os01g0660450	Os01t0660450-00	c.397G>A	p.Glu133Lys	Similar to 3-5 exonuclease family protein.
chr01	26912986	G	A	synonymous_variant	Os01g0660500	Os01t0660500-00	c.786C>T	p.Phe262Phe	Similar to 3-5 exonuclease family protein.
chr01	26912991	A	C	missense_variant	Os01g0660450	Os01t0660450-00	c.402A>C	p.Gln134His	Similar to 3-5 exonuclease family protein.
chr01	26912991	A	C	missense_variant	Os01g0660500	Os01t0660500-00	c.781T>G	p.Leu261Val	Similar to 3-5 exonuclease family protein.
chr01	26912998	T	C	missense_variant	Os01g0660450	Os01t0660450-00	c.409T>C	p.Ser137Pro	Similar to 3-5 exonuclease family protein.
chr01	26912998	T	C	synonymous_variant	Os01g0660500	Os01t0660500-00	c.774A>G	p.Arg258Arg	Similar to 3-5 exonuclease family protein.
chr01	26913051	T	C	missense_variant	Os01g0660500	Os01t0660500-00	c.721A>G	p.Asn241Asp	Similar to 3-5 exonuclease family protein.
chr01	26913051	T	C	synonymous_variant	Os01g0660450	Os01t0660450-00	c.462T>C	p.Val154Val	Similar to 3-5 exonuclease family protein.
chr01	26913133	A	G	missense_variant	Os01g0660450	Os01t0660450-00	c.544A>G	p.Lys182Glu	Similar to 3-5 exonuclease family protein.
chr01	26913133	A	G	synonymous_variant	Os01g0660500	Os01t0660500-00	c.639T>C	p.Phe213Phe	Similar to 3-5 exonuclease family protein.
chr01	26913264	C	T	missense_variant	Os01g0660500	Os01t0660500-00	c.508G>A	p.Ala170Thr	Similar to 3-5 exonuclease family protein.
chr01	26913264	C	T	synonymous_variant	Os01g0660450	Os01t0660450-00	c.675C>T	p.Cys225Cys	Similar to 3-5 exonuclease family protein.
chr01	26913316	G	C	missense_variant	Os01g0660500	Os01t0660500-00	c.456C>G	p.Phe152Leu	Similar to 3-5 exonuclease family protein.
chr01	26913357	C	T	missense_variant	Os01g0660500	Os01t0660500-00	c.415G>A	p.Gly139Ser	Similar to 3-5 exonuclease family protein.
chr01	26913429	A	C	missense_variant	Os01g0660500	Os01t0660500-00	c.343T>G	p.Ser115Ala	Similar to 3-5 exonuclease family protein.
chr01	26913481	C	T	synonymous_variant	Os01g0660500	Os01t0660500-00	c.291G>A	p.Glu97Glu	Similar to 3-5 exonuclease family protein.
chr01	26913574	T	C	synonymous_variant	Os01g0660500	Os01t0660500-00	c.198A>G	p.Val66Val	Similar to 3-5 exonuclease family protein.
chr01	26918956	G	A	missense_variant	Os01g0660550	Os01t0660550-01	c.149G>A	p.Ser50Asn	Conserved hypothetical protein.
chr01	26918978	G	A	stop_gained	Os01g0660550	Os01t0660550-01	c.171G>A	p.Trp57*	Conserved hypothetical protein.
chr01	26919176	C	T	synonymous_variant	Os01g0660550	Os01t0660550-01	c.369C>T	p.Val123Val	Conserved hypothetical protein.
chr01	26919210	CGGAGGAGGA	CGGAGGAGGAGGA	disruptive_inframe_insertion	Os01g0660550	Os01t0660550-01	c.410_412dupGGA	p.Arg137dup	Conserved hypothetical protein.
chr01	26919243	T	C	missense_variant	Os01g0660550	Os01t0660550-01	c.436T>C	p.Phe146Leu	Conserved hypothetical protein.
chr01	26919287	A	G	synonymous_variant	Os01g0660550	Os01t0660550-01	c.480A>G	p.Arg160Arg	Conserved hypothetical protein.
chr01	26923465	G	A	synonymous_variant	Os01g0660700	Os01t0660700-01	c.996C>T	p.Gly332Gly	Protein of unknown function DUF295 family protein.
chr01	26968843	T	C	non_coding_exon_variant	Os01g0660850	Os01t0660850-01	n.30T>C		Non-protein coding transcript.
chr01	26968956	C	T	non_coding_exon_variant	Os01g0660850	Os01t0660850-01	n.143C>T		Non-protein coding transcript.
chr01	26969020	G	A	non_coding_exon_variant	Os01g0660850	Os01t0660850-01	n.207G>A		Non-protein coding transcript.
chr01	26969025	G	C	non_coding_exon_variant	Os01g0660850	Os01t0660850-01	n.212G>C		Non-protein coding transcript.
chr01	26969052	T	C	non_coding_exon_variant	Os01g0660850	Os01t0660850-01	n.239T>C		Non-protein coding transcript.
chr01	26969129	T	A	non_coding_exon_variant	Os01g0660850	Os01t0660850-01	n.316T>A		Non-protein coding transcript.
chr01	26969143	G	A	non_coding_exon_variant	Os01g0660850	Os01t0660850-01	n.330G>A		Non-protein coding transcript.
chr01	26969351	GGCTCAACAAAATGATGTG	GG	non_coding_exon_variant	Os01g0660850	Os01t0660850-01	n.540_556delCTCAACAAAATGATGTG		Non-protein coding transcript.
chr01	26969535	T	C	non_coding_exon_variant	Os01g0660850	Os01t0660850-01	n.722T>C		Non-protein coding transcript.
chr01	26969637	A	G	non_coding_exon_variant	Os01g0660850	Os01t0660850-01	n.824A>G		Non-protein coding transcript.
chr01	26969639	T	C	non_coding_exon_variant	Os01g0660850	Os01t0660850-01	n.826T>C		Non-protein coding transcript.
chr01	26969682	C	T	non_coding_exon_variant	Os01g0660850	Os01t0660850-01	n.869C>T		Non-protein coding transcript.
chr01	26969683	T	C	non_coding_exon_variant	Os01g0660850	Os01t0660850-01	n.870T>C		Non-protein coding transcript.
chr01	26969699	C	T	non_coding_exon_variant	Os01g0660850	Os01t0660850-01	n.886C>T		Non-protein coding transcript.
chr01	26969867	T	C	non_coding_exon_variant	Os01g0660850	Os01t0660850-01	n.1054T>C		Non-protein coding transcript.
chr01	26970070	T	C	non_coding_exon_variant	Os01g0660850	Os01t0660850-01	n.1257T>C		Non-protein coding transcript.
chr01	26970126	T	C	non_coding_exon_variant	Os01g0660850	Os01t0660850-01	n.1313T>C		Non-protein coding transcript.
chr01	26970134	T	C	non_coding_exon_variant	Os01g0660850	Os01t0660850-01	n.1321T>C		Non-protein coding transcript.
chr01	26970213	G	A	non_coding_exon_variant	Os01g0660850	Os01t0660850-01	n.1400G>A		Non-protein coding transcript.
chr01	26970220	A	G	non_coding_exon_variant	Os01g0660850	Os01t0660850-01	n.1407A>G		Non-protein coding transcript.
chr01	26970249	A	G	non_coding_exon_variant	Os01g0660850	Os01t0660850-01	n.1436A>G		Non-protein coding transcript.
chr01	26970308	G	A	non_coding_exon_variant	Os01g0660850	Os01t0660850-01	n.1495G>A		Non-protein coding transcript.
chr01	26970394	T	G	non_coding_exon_variant	Os01g0660850	Os01t0660850-01	n.1581T>G		Non-protein coding transcript.
chr01	26970455	G	A	non_coding_exon_variant	Os01g0660850	Os01t0660850-01	n.1642G>A		Non-protein coding transcript.
chr01	26970808	G	T	non_coding_exon_variant	Os01g0660850	Os01t0660850-01	n.1995G>T		Non-protein coding transcript.
chr01	26971161	A	C	non_coding_exon_variant	Os01g0660850	Os01t0660850-01	n.2348A>C		Non-protein coding transcript.
chr01	26971399	GGCAAGACCGCAAGA	GGCAAGA	non_coding_exon_variant	Os01g0660850	Os01t0660850-01	n.2593_2600delCCGCAAGA		Non-protein coding transcript.
chr01	26971557	G	T	missense_variant	Os01g0660900	Os01t0660900-00	c.108G>T	p.Glu36Asp	Similar to phosphoglycerate mutase family protein.
chr01	26975913	C	T	synonymous_variant	Os01g0661000	Os01t0661000-01	c.162C>T	p.Ala54Ala	Uncharacterised protein family UPF0497, trans-membrane plant domain containing protein.
chr01	26975913	C	T	synonymous_variant	Os01g0661000	Os01t0661000-02	c.162C>T	p.Ala54Ala	Uncharacterised protein family UPF0497, trans-membrane plant domain containing protein.
chr01	26975917	C	T	missense_variant	Os01g0661000	Os01t0661000-01	c.166C>T	p.Pro56Ser	Uncharacterised protein family UPF0497, trans-membrane plant domain containing protein.
chr01	26975917	C	T	missense_variant	Os01g0661000	Os01t0661000-02	c.166C>T	p.Pro56Ser	Uncharacterised protein family UPF0497, trans-membrane plant domain containing protein.
chr01	26976077	C	T	missense_variant	Os01g0661000	Os01t0661000-01	c.326C>T	p.Pro109Leu	Uncharacterised protein family UPF0497, trans-membrane plant domain containing protein.
chr01	26976077	C	T	missense_variant	Os01g0661000	Os01t0661000-02	c.326C>T	p.Pro109Leu	Uncharacterised protein family UPF0497, trans-membrane plant domain containing protein.
chr01	27004580	C	T	synonymous_variant	Os01g0661400	Os01t0661400-01	c.105C>T	p.Leu35Leu	S1, RNA binding domain containing protein.
chr01	27006747	A	G	missense_variant	Os01g0661400	Os01t0661400-01	c.535A>G	p.Ile179Val	S1, RNA binding domain containing protein.
chr01	27009618	A	T	missense_variant	Os01g0661500	Os01t0661500-01	c.37A>T	p.Ile13Phe	Mov34/MPN/PAD-1 family protein.
chr01	27018444	TCGTCGCCGTCGCCGTCGCCG	TCGTCGCCGTCGCCG	inframe_deletion	Os01g0661650	Os01t0661650-00	c.114_119delCGGCGA	p.Gly39_Asp40del	Hypothetical conserved gene.
chr01	27018558	T	C	missense_variant	Os01g0661650	Os01t0661650-00	c.20A>G	p.Gln7Arg	Hypothetical conserved gene.
chr01	27032311	T	G	missense_variant	Os01g0661750	Os01t0661750-00	c.261T>G	p.Ser87Arg	Hypothetical conserved gene.
chr01	27032340	G	A	missense_variant	Os01g0661750	Os01t0661750-00	c.290G>A	p.Ser97Asn	Hypothetical conserved gene.
chr01	27047853	C	T	synonymous_variant	Os01g0662600	Os01t0662600-02	c.474G>A	p.Ala158Ala	Similar to NifU-like protein.
chr01	27047853	C	T	synonymous_variant	Os01g0662600	Os01t0662600-01	c.474G>A	p.Ala158Ala	Similar to NifU-like protein.
chr01	27047853	C	T	non_coding_exon_variant	Os01g0662600	Os01t0662600-05	n.50G>A		Non-protein coding transcript.
chr01	27050018	TGGGGGGG	TGGGGGG	frameshift_variant	Os01g0662600	Os01t0662600-04	c.350delC	p.Pro119fs	Similar to nifU-like N-terminal domain-containing protein.
chr01	27050052	G	A	missense_variant	Os01g0662600	Os01t0662600-04	c.323C>T	p.Pro108Leu	Similar to nifU-like N-terminal domain-containing protein.
chr01	27050280	T	C	missense_variant	Os01g0662600	Os01t0662600-04	c.95A>G	p.Lys32Arg	Similar to nifU-like N-terminal domain-containing protein.
chr01	27050280	T	C	missense_variant	Os01g0662600	Os01t0662600-02	c.95A>G	p.Lys32Arg	Similar to NifU-like protein.
chr01	27050280	T	C	missense_variant	Os01g0662600	Os01t0662600-01	c.95A>G	p.Lys32Arg	Similar to NifU-like protein.
chr01	27052084	T	A	missense_variant	Os01g0662700	Os01t0662700-01	c.640A>T	p.Thr214Ser	Similar to Naphthoate synthase (EC 4.1.3.36).
chr01	27054457	G	T	missense_variant	Os01g0662700	Os01t0662700-01	c.68C>A	p.Pro23Gln	Similar to Naphthoate synthase (EC 4.1.3.36).
chr01	27064050	G	A	synonymous_variant	Os01g0663051	Os01t0663051-00	c.117C>T	p.Gly39Gly	Similar to SANT/MYB protein.
chr01	27082146	G	C	missense_variant	Os01g0663300	Os01t0663300-01	c.227G>C	p.Ser76Thr	Similar to (1-4)-beta-mannan endohydrolase-like protein.
chr01	27087296	A	C	synonymous_variant	Os01g0663400	Os01t0663400-02	c.1149T>G	p.Val383Val	Similar to aspartic proteinase oryzasin-1.
chr01	27087296	A	C	synonymous_variant	Os01g0663400	Os01t0663400-01	c.1380T>G	p.Val460Val	Similar to Aspartic proteinase oryzasin 1 precursor (EC 3.4.23.-).
chr01	27087496	A	G	synonymous_variant	Os01g0663400	Os01t0663400-02	c.1027T>C	p.Leu343Leu	Similar to aspartic proteinase oryzasin-1.
chr01	27087496	A	G	synonymous_variant	Os01g0663400	Os01t0663400-01	c.1258T>C	p.Leu420Leu	Similar to Aspartic proteinase oryzasin 1 precursor (EC 3.4.23.-).
chr01	27102596	G	A	missense_variant	Os01g0663800	Os01t0663800-01	c.2428C>T	p.Pro810Ser	Protein of unknown function DUF1296 family protein.
chr01	27102596	G	A	missense_variant	Os01g0663800	Os01t0663800-02	c.1060C>T	p.Pro354Ser	Hypothetical conserved gene.
chr01	27102742	T	C	missense_variant	Os01g0663800	Os01t0663800-01	c.2282A>G	p.Asn761Ser	Protein of unknown function DUF1296 family protein.
chr01	27102742	T	C	missense_variant	Os01g0663800	Os01t0663800-02	c.914A>G	p.Asn305Ser	Hypothetical conserved gene.
chr01	27102911	C	T	synonymous_variant	Os01g0663800	Os01t0663800-01	c.2268G>A	p.Leu756Leu	Protein of unknown function DUF1296 family protein.
chr01	27102911	C	T	synonymous_variant	Os01g0663800	Os01t0663800-02	c.900G>A	p.Leu300Leu	Hypothetical conserved gene.
chr01	27103099	C	T	missense_variant	Os01g0663800	Os01t0663800-01	c.2080G>A	p.Gly694Ser	Protein of unknown function DUF1296 family protein.
chr01	27103099	C	T	missense_variant	Os01g0663800	Os01t0663800-02	c.712G>A	p.Gly238Ser	Hypothetical conserved gene.
chr01	27103328	C	T	synonymous_variant	Os01g0663800	Os01t0663800-01	c.1851G>A	p.Pro617Pro	Protein of unknown function DUF1296 family protein.
chr01	27103328	C	T	synonymous_variant	Os01g0663800	Os01t0663800-02	c.483G>A	p.Pro161Pro	Hypothetical conserved gene.
chr01	27103338	G	A	missense_variant	Os01g0663800	Os01t0663800-01	c.1841C>T	p.Ala614Val	Protein of unknown function DUF1296 family protein.
chr01	27103338	G	A	missense_variant	Os01g0663800	Os01t0663800-02	c.473C>T	p.Ala158Val	Hypothetical conserved gene.
chr01	27104593	C	T	missense_variant	Os01g0663800	Os01t0663800-01	c.1439G>A	p.Ser480Asn	Protein of unknown function DUF1296 family protein.
chr01	27104593	C	T	missense_variant	Os01g0663800	Os01t0663800-02	c.71G>A	p.Ser24Asn	Hypothetical conserved gene.
chr01	27107570	G	A	synonymous_variant	Os01g0663800	Os01t0663800-01	c.858C>T	p.Ser286Ser	Protein of unknown function DUF1296 family protein.
chr01	27107642	C	T	synonymous_variant	Os01g0663800	Os01t0663800-01	c.786G>A	p.Glu262Glu	Protein of unknown function DUF1296 family protein.
chr01	27107807	G	T	missense_variant	Os01g0663800	Os01t0663800-01	c.621C>A	p.Asn207Lys	Protein of unknown function DUF1296 family protein.
chr01	27107977	T	A	missense_variant	Os01g0663800	Os01t0663800-01	c.451A>T	p.Thr151Ser	Protein of unknown function DUF1296 family protein.
chr01	27108139	T	G	synonymous_variant	Os01g0663800	Os01t0663800-01	c.382A>C	p.Arg128Arg	Protein of unknown function DUF1296 family protein.
chr01	27117490	T	C	synonymous_variant	Os01g0664000	Os01t0664000-00	c.688T>C	p.Leu230Leu	Similar to carboxyl-terminal-processing protease.
chr01	27120076	C	T	synonymous_variant	Os01g0664000	Os01t0664000-00	c.1347C>T	p.Thr449Thr	Similar to carboxyl-terminal-processing protease.
chr01	27120100	C	T	synonymous_variant	Os01g0664000	Os01t0664000-00	c.1371C>T	p.Ser457Ser	Similar to carboxyl-terminal-processing protease.
chr01	27124830	G	A	missense_variant	Os01g0664100	Os01t0664100-01	c.151G>A	p.Gly51Ser	Mg2+ transporter protein, CorA-like/Zinc transport protein ZntB domain containing protein.
chr01	27125129	T	G	missense_variant	Os01g0664100	Os01t0664100-01	c.450T>G	p.Asp150Glu	Mg2+ transporter protein, CorA-like/Zinc transport protein ZntB domain containing protein.
chr01	27131800	A	G	synonymous_variant	Os01g0664200	Os01t0664200-02	c.963T>C	p.Phe321Phe	Similar to Ser Thr specific protein kinase-like protein.
chr01	27131800	A	G	synonymous_variant	Os01g0664200	Os01t0664200-01	c.963T>C	p.Phe321Phe	Similar to Ser Thr specific protein kinase-like protein.
chr01	27133144	A	T	synonymous_variant	Os01g0664200	Os01t0664200-02	c.69T>A	p.Val23Val	Similar to Ser Thr specific protein kinase-like protein.
chr01	27133144	A	T	synonymous_variant	Os01g0664200	Os01t0664200-01	c.69T>A	p.Val23Val	Similar to Ser Thr specific protein kinase-like protein.
chr01	27133192	G	A	synonymous_variant	Os01g0664200	Os01t0664200-02	c.21C>T	p.Ser7Ser	Similar to Ser Thr specific protein kinase-like protein.
chr01	27133192	G	A	synonymous_variant	Os01g0664200	Os01t0664200-01	c.21C>T	p.Ser7Ser	Similar to Ser Thr specific protein kinase-like protein.
chr01	27145081	T	C	non_coding_exon_variant	Os01g0664500	Os01t0664500-02	n.5T>C		Non-protein coding transcript.
chr01	27145146	G	A	non_coding_exon_variant	Os01g0664500	Os01t0664500-02	n.70G>A		Non-protein coding transcript.
chr01	27145229	T	G	non_coding_exon_variant	Os01g0664500	Os01t0664500-02	n.153T>G		Non-protein coding transcript.
chr01	27145399	C	A	non_coding_exon_variant	Os01g0664500	Os01t0664500-02	n.323C>A		Non-protein coding transcript.
chr01	27145479	G	A	non_coding_exon_variant	Os01g0664500	Os01t0664500-02	n.403G>A		Non-protein coding transcript.
chr01	27145561	T	A	non_coding_exon_variant	Os01g0664500	Os01t0664500-02	n.485T>A		Non-protein coding transcript.
chr01	27145574	GAAAAAAAAA	GAAAAAA	non_coding_exon_variant	Os01g0664500	Os01t0664500-02	n.505_507delAAA		Non-protein coding transcript.
chr01	27145684	ACT	ACTCT	non_coding_exon_variant	Os01g0664500	Os01t0664500-02	n.609_610dupCT		Non-protein coding transcript.
chr01	27145871	A	T	non_coding_exon_variant	Os01g0664500	Os01t0664500-02	n.795A>T		Non-protein coding transcript.
chr01	27146000	G	A	non_coding_exon_variant	Os01g0664500	Os01t0664500-02	n.924G>A		Non-protein coding transcript.
chr01	27146124	T	C	non_coding_exon_variant	Os01g0664500	Os01t0664500-02	n.1048T>C		Non-protein coding transcript.
chr01	27146133	A	G	non_coding_exon_variant	Os01g0664500	Os01t0664500-02	n.1057A>G		Non-protein coding transcript.
chr01	27146200	A	T	non_coding_exon_variant	Os01g0664500	Os01t0664500-02	n.1124A>T		Non-protein coding transcript.
chr01	27146318	A	G	non_coding_exon_variant	Os01g0664500	Os01t0664500-02	n.1242A>G		Non-protein coding transcript.
chr01	27146668	T	G	non_coding_exon_variant	Os01g0664500	Os01t0664500-02	n.1592T>G		Non-protein coding transcript.
chr01	27173600	G	A	synonymous_variant	Os01g0665200	Os01t0665200-01	c.252G>A	p.Leu84Leu	Similar to Blast and wounding induced mitogen-activated protein kinase.
chr01	27173600	G	A	synonymous_variant	Os01g0665200	Os01t0665200-02	c.252G>A	p.Leu84Leu	Similar to Mitogen activated protein kinase 20-4.
chr01	27173600	G	A	synonymous_variant	Os01g0665250	Os01t0665250-00	c.126C>T	p.Ser42Ser	Hypothetical protein.
chr01	27179562	T	A	missense_variant	Os01g0665300	Os01t0665300-02	c.871A>T	p.Met291Leu	NLI interacting factor domain containing protein.
chr01	27179761	T	C	synonymous_variant	Os01g0665300	Os01t0665300-02	c.765A>G	p.Gln255Gln	NLI interacting factor domain containing protein.
chr01	27179922	T	A	missense_variant	Os01g0665300	Os01t0665300-02	c.604A>T	p.Thr202Ser	NLI interacting factor domain containing protein.
chr01	27182666	C	T	missense_variant	Os01g0665300	Os01t0665300-02	c.34G>A	p.Asp12Asn	NLI interacting factor domain containing protein.
chr01	27182666	C	T	missense_variant	Os01g0665300	Os01t0665300-01	c.34G>A	p.Asp12Asn	Similar to CTD-phosphatase-like protein.
chr01	27188410	C	T	synonymous_variant	Os01g0665400	Os01t0665400-01	c.660C>T	p.Ala220Ala	Ribokinase family protein.
chr01	27196975	T	G	synonymous_variant	Os01g0665500	Os01t0665500-00	c.183A>C	p.Gly61Gly	Similar to WRKY transcription factor 16.
chr01	27220957	G	T	missense_variant	Os01g0665900	Os01t0665900-00	c.166G>T	p.Val56Leu	Conserved hypothetical protein.
chr01	27228620	C	A	missense_variant	Os01g0666000	Os01t0666000-01	c.720G>T	p.Leu240Phe	Similar to Lipid phosphate phosphatase 2 (EC 3.1.3.-) (AtLPP2) (Phosphatidic acid phosphatase 2) (AtPAP2) (Prenyl diphosphate phosphatase).
chr01	27229868	G	A	synonymous_variant	Os01g0666000	Os01t0666000-01	c.153C>T	p.Phe51Phe	Similar to Lipid phosphate phosphatase 2 (EC 3.1.3.-) (AtLPP2) (Phosphatidic acid phosphatase 2) (AtPAP2) (Prenyl diphosphate phosphatase).
chr01	27236125	T	A	missense_variant	Os01g0666101	Os01t0666101-00	c.163A>T	p.Asn55Tyr	Similar to predicted protein.
chr01	27236657	A	G	synonymous_variant	Os01g0666200	Os01t0666200-01	c.39A>G	p.Lys13Lys	High mobility group, HMG1/HMG2 domain containing protein.
chr01	27240627	C	G	synonymous_variant	Os01g0666400	Os01t0666400-01	c.510G>C	p.Pro170Pro	Similar to predicted protein.
chr01	27240774	A	G	synonymous_variant	Os01g0666400	Os01t0666400-01	c.363T>C	p.Gly121Gly	Similar to predicted protein.
chr01	27245642	A	C	synonymous_variant	Os01g0666500	Os01t0666500-01	c.318T>G	p.Ala106Ala	Similar to cytochrome B561-related.
chr01	27245777	G	A	synonymous_variant	Os01g0666500	Os01t0666500-01	c.183C>T	p.Val61Val	Similar to cytochrome B561-related.
chr01	27246437	A	G	missense_variant	Os01g0666600	Os01t0666600-00	c.94A>G	p.Thr32Ala	Conserved hypothetical protein.
chr01	27246442	A	C	synonymous_variant	Os01g0666600	Os01t0666600-00	c.99A>C	p.Val33Val	Conserved hypothetical protein.
chr01	27247617	T	C	synonymous_variant	Os01g0666600	Os01t0666600-00	c.462T>C	p.Asn154Asn	Conserved hypothetical protein.
chr01	27258977	C	A	missense_variant	Os01g0666800	Os01t0666800-01	c.953C>A	p.Ala318Glu	Similar to predicted protein.
chr01	27259011	G	A	synonymous_variant	Os01g0666800	Os01t0666800-01	c.987G>A	p.Pro329Pro	Similar to predicted protein.
chr01	27259496	T	A	synonymous_variant	Os01g0666800	Os01t0666800-01	c.1203T>A	p.Ile401Ile	Similar to predicted protein.
chr01	27264037	T	C	synonymous_variant	Os01g0666800	Os01t0666800-01	c.2130T>C	p.Ala710Ala	Similar to predicted protein.
chr01	27267029	G	A	missense_variant	Os01g0666950	Os01t0666950-00	c.286G>A	p.Val96Met	Hypothetical conserved gene.
chr01	27269171	A	T	missense_variant	Os01g0667000	Os01t0667000-00	c.1018T>A	p.Leu340Met	No apical meristem (NAM) protein domain containing protein.
chr01	27269337	A	G	synonymous_variant	Os01g0667000	Os01t0667000-00	c.852T>C	p.Gly284Gly	No apical meristem (NAM) protein domain containing protein.
chr01	27269595	A	C	synonymous_variant	Os01g0667000	Os01t0667000-00	c.594T>G	p.Pro198Pro	No apical meristem (NAM) protein domain containing protein.
chr01	27269749	C	T	missense_variant	Os01g0667000	Os01t0667000-00	c.440G>A	p.Arg147Lys	No apical meristem (NAM) protein domain containing protein.
chr01	27273577	A	T	missense_variant	Os01g0667100	Os01t0667100-01	c.281T>A	p.Leu94Gln	Similar to 60S ribosomal protein L18A.
chr01	27288840	C	G	synonymous_variant	Os01g0667400	Os01t0667400-02	c.1524G>C	p.Thr508Thr	WUSCHEL-related homeobox transcription factor, Tiller growth
chr01	27291152	T	G	missense_variant	Os01g0667400	Os01t0667400-02	c.1136A>C	p.Gln379Pro	WUSCHEL-related homeobox transcription factor, Tiller growth
chr01	27291152	T	G	missense_variant	Os01g0667400	Os01t0667400-01	c.653A>C	p.Gln218Pro	Similar to WUSCHEL-related homeobox 7.
chr01	27291153	G	C	missense_variant	Os01g0667400	Os01t0667400-02	c.1135C>G	p.Gln379Glu	WUSCHEL-related homeobox transcription factor, Tiller growth
chr01	27291153	G	C	missense_variant	Os01g0667400	Os01t0667400-01	c.652C>G	p.Gln218Glu	Similar to WUSCHEL-related homeobox 7.
chr01	27292318	G	A	missense_variant	Os01g0667400	Os01t0667400-02	c.119C>T	p.Ala40Val	WUSCHEL-related homeobox transcription factor, Tiller growth
chr01	27302666	C	T	missense_variant	Os01g0667550	Os01t0667550-00	c.43G>A	p.Ala15Thr	Hypothetical gene.
chr01	27302666	C	T	synonymous_variant	Os01g0667600	Os01t0667600-01	c.555C>T	p.Ser185Ser	Similar to GTP-binding protein.
chr01	27303581	ACTTCTTCTTC	ACTTCTTC	inframe_deletion	Os01g0667700	Os01t0667700-02	c.1559_1561delGAA	p.Arg521del	Similar to RING-finger protein like.
chr01	27303581	ACTTCTTCTTC	ACTTCTTC	inframe_deletion	Os01g0667700	Os01t0667700-04	c.1556_1558delGAA	p.Arg520del	Zinc finger, RING/FYVE/PHD-type domain containing protein.
chr01	27303581	ACTTCTTCTTC	ACTTCTTC	inframe_deletion	Os01g0667700	Os01t0667700-01	c.1556_1558delGAA	p.Arg520del	Zinc finger, RING/FYVE/PHD-type domain containing protein.
chr01	27303581	ACTTCTTCTTC	ACTTCTTC	non_coding_exon_variant	Os01g0667725	Os01t0667725-00	n.183_185delTTC		Non-protein coding transcript.
chr01	27306867	T	C	missense_variant	Os01g0667700	Os01t0667700-02	c.518A>G	p.His173Arg	Similar to RING-finger protein like.
chr01	27306867	T	C	missense_variant	Os01g0667700	Os01t0667700-03	c.518A>G	p.His173Arg	Similar to RING-finger protein like.
chr01	27306867	T	C	missense_variant	Os01g0667700	Os01t0667700-04	c.518A>G	p.His173Arg	Zinc finger, RING/FYVE/PHD-type domain containing protein.
chr01	27306867	T	C	missense_variant	Os01g0667700	Os01t0667700-01	c.518A>G	p.His173Arg	Zinc finger, RING/FYVE/PHD-type domain containing protein.
chr01	27306867	T	C	non_coding_exon_variant	Os01g0667725	Os01t0667725-00	n.1258T>C		Non-protein coding transcript.
chr01	27307360	T	C	missense_variant	Os01g0667700	Os01t0667700-02	c.25A>G	p.Thr9Ala	Similar to RING-finger protein like.
chr01	27307360	T	C	missense_variant	Os01g0667700	Os01t0667700-03	c.25A>G	p.Thr9Ala	Similar to RING-finger protein like.
chr01	27307360	T	C	missense_variant	Os01g0667700	Os01t0667700-04	c.25A>G	p.Thr9Ala	Zinc finger, RING/FYVE/PHD-type domain containing protein.
chr01	27307360	T	C	missense_variant	Os01g0667700	Os01t0667700-01	c.25A>G	p.Thr9Ala	Zinc finger, RING/FYVE/PHD-type domain containing protein.
chr01	27307360	T	C	non_coding_exon_variant	Os01g0667725	Os01t0667725-00	n.1751T>C		Non-protein coding transcript.
chr01	27314057	G	A	missense_variant	Os01g0667750	Os01t0667750-01	c.4G>A	p.Val2Ile	Hypothetical gene.
chr01	27314068	A	G	missense_variant	Os01g0667750	Os01t0667750-01	c.15A>G	p.Ile5Met	Hypothetical gene.
chr01	27314242	G	A	synonymous_variant	Os01g0667750	Os01t0667750-01	c.189G>A	p.Gln63Gln	Hypothetical gene.
chr01	27314278	T	C	synonymous_variant	Os01g0667750	Os01t0667750-01	c.225T>C	p.Ser75Ser	Hypothetical gene.
chr01	27314282	G	A	missense_variant	Os01g0667750	Os01t0667750-01	c.229G>A	p.Gly77Ser	Hypothetical gene.
chr01	27314358	G	A	missense_variant	Os01g0667750	Os01t0667750-01	c.305G>A	p.Arg102Lys	Hypothetical gene.
chr01	27317802	GGGCT	GGGCTTTGGCT	inframe_insertion	Os01g0667800	Os01t0667800-01	c.598_599insAGCCAA	p.Gln200_Pro201insProLys	Similar to U2 snRNP auxiliary factor, small subunit.
chr01	27317893	G	A	missense_variant	Os01g0667800	Os01t0667800-01	c.512C>T	p.Thr171Met	Similar to U2 snRNP auxiliary factor, small subunit.
chr01	27318302	A	G	missense_variant	Os01g0667800	Os01t0667800-01	c.103T>C	p.Cys35Arg	Similar to U2 snRNP auxiliary factor, small subunit.
chr01	27318361	T	C	missense_variant	Os01g0667800	Os01t0667800-01	c.44A>G	p.Lys15Arg	Similar to U2 snRNP auxiliary factor, small subunit.
chr01	27326760	C	G	synonymous_variant	Os01g0667900	Os01t0667900-01	c.123G>C	p.Ala41Ala	Thioredoxin fold domain containing protein.
chr01	27337294	T	C	synonymous_variant	Os01g0668000	Os01t0668000-01	c.21T>C	p.Pro7Pro	CS domain containing protein.
chr01	27337294	T	C	synonymous_variant	Os01g0668000	Os01t0668000-02	c.21T>C	p.Pro7Pro	CS domain containing protein.
chr01	27341192	G	A	synonymous_variant	Os01g0668100	Os01t0668100-01	c.705C>T	p.Gly235Gly	Similar to Arabinogalactan-like protein.
chr01	27341395	C	T	missense_variant	Os01g0668100	Os01t0668100-01	c.502G>A	p.Ala168Thr	Similar to Arabinogalactan-like protein.
chr01	27341564	G	A	synonymous_variant	Os01g0668100	Os01t0668100-01	c.333C>T	p.Val111Val	Similar to Arabinogalactan-like protein.
chr01	27355575	C	T	missense_variant	Os01g0668200	Os01t0668200-00	c.1466C>T	p.Pro489Leu	Conserved hypothetical protein.
chr01	27360580	G	A	synonymous_variant	Os01g0668300	Os01t0668300-01	c.891G>A	p.Gln297Gln	Conserved hypothetical protein.
chr01	27361974	A	G	missense_variant	Os01g0668300	Os01t0668300-01	c.2108A>G	p.His703Arg	Conserved hypothetical protein.
chr01	27362050	T	C	synonymous_variant	Os01g0668300	Os01t0668300-01	c.2184T>C	p.Ala728Ala	Conserved hypothetical protein.
chr01	27366559	T	G	missense_variant	Os01g0668400	Os01t0668400-00	c.2145A>C	p.Glu715Asp	Similar to predicted protein.
chr01	27366864	T	C	missense_variant	Os01g0668400	Os01t0668400-00	c.1840A>G	p.Thr614Ala	Similar to predicted protein.
chr01	27367251	T	C	missense_variant	Os01g0668400	Os01t0668400-00	c.1453A>G	p.Lys485Glu	Similar to predicted protein.
chr01	27375481	G	A	synonymous_variant	Os01g0668600	Os01t0668600-00	c.2217C>T	p.Thr739Thr	Curculin-like (mannose-binding) lectin domain containing protein.
chr01	27388298	T	C	synonymous_variant	Os01g0668901	Os01t0668901-00	c.1729T>C	p.Leu577Leu	Protein kinase, catalytic domain domain containing protein.
chr01	27417635	A	G	synonymous_variant	Os01g0669100	Os01t0669100-01	c.2403T>C	p.Ile801Ile	Similar to Resistance protein candidate (Fragment).
chr01	27417635	A	G	synonymous_variant	Os01g0669100	Os01t0669100-02	c.2403T>C	p.Ile801Ile	Similar to Resistance protein candidate (Fragment).
chr01	27417658	A	T	missense_variant	Os01g0669100	Os01t0669100-01	c.2380T>A	p.Cys794Ser	Similar to Resistance protein candidate (Fragment).
chr01	27417658	A	T	missense_variant	Os01g0669100	Os01t0669100-02	c.2380T>A	p.Cys794Ser	Similar to Resistance protein candidate (Fragment).
chr01	27417660	C	T	missense_variant	Os01g0669100	Os01t0669100-01	c.2378G>A	p.Ser793Asn	Similar to Resistance protein candidate (Fragment).
chr01	27417660	C	T	missense_variant	Os01g0669100	Os01t0669100-02	c.2378G>A	p.Ser793Asn	Similar to Resistance protein candidate (Fragment).
chr01	27417665	C	G	missense_variant	Os01g0669100	Os01t0669100-01	c.2373G>C	p.Glu791Asp	Similar to Resistance protein candidate (Fragment).
chr01	27417665	C	G	missense_variant	Os01g0669100	Os01t0669100-02	c.2373G>C	p.Glu791Asp	Similar to Resistance protein candidate (Fragment).
chr01	27417698	T	C	synonymous_variant	Os01g0669100	Os01t0669100-01	c.2340A>G	p.Glu780Glu	Similar to Resistance protein candidate (Fragment).
chr01	27417698	T	C	synonymous_variant	Os01g0669100	Os01t0669100-02	c.2340A>G	p.Glu780Glu	Similar to Resistance protein candidate (Fragment).
chr01	27418753	G	T	synonymous_variant	Os01g0669100	Os01t0669100-01	c.1285C>A	p.Arg429Arg	Similar to Resistance protein candidate (Fragment).
chr01	27418753	G	T	synonymous_variant	Os01g0669100	Os01t0669100-02	c.1285C>A	p.Arg429Arg	Similar to Resistance protein candidate (Fragment).
chr01	27474454	A	C	synonymous_variant	Os01g0670100	Os01t0670100-01	c.2280T>G	p.Val760Val	Serine/threonine protein kinase-related domain containing protein.
chr01	27474504	C	T	missense_variant	Os01g0670100	Os01t0670100-01	c.2230G>A	p.Ala744Thr	Serine/threonine protein kinase-related domain containing protein.
chr01	27474524	C	G	missense_variant	Os01g0670100	Os01t0670100-01	c.2210G>C	p.Arg737Pro	Serine/threonine protein kinase-related domain containing protein.
chr01	27475102	G	C	synonymous_variant	Os01g0670100	Os01t0670100-01	c.1632C>G	p.Ala544Ala	Serine/threonine protein kinase-related domain containing protein.
chr01	27475142	A	G	missense_variant	Os01g0670100	Os01t0670100-01	c.1592T>C	p.Val531Ala	Serine/threonine protein kinase-related domain containing protein.
chr01	27475336	A	G	synonymous_variant	Os01g0670100	Os01t0670100-01	c.1398T>C	p.Gly466Gly	Serine/threonine protein kinase-related domain containing protein.
chr01	27476160	G	A	missense_variant	Os01g0670100	Os01t0670100-01	c.574C>T	p.Leu192Phe	Serine/threonine protein kinase-related domain containing protein.
chr01	27476174	T	C	missense_variant	Os01g0670100	Os01t0670100-01	c.560A>G	p.Asn187Ser	Serine/threonine protein kinase-related domain containing protein.
chr01	27476178	C	T	missense_variant	Os01g0670100	Os01t0670100-01	c.556G>A	p.Asp186Asn	Serine/threonine protein kinase-related domain containing protein.
chr01	27476195	C	G	missense_variant	Os01g0670100	Os01t0670100-01	c.539G>C	p.Ser180Thr	Serine/threonine protein kinase-related domain containing protein.
chr01	27476218	G	C	synonymous_variant	Os01g0670100	Os01t0670100-01	c.516C>G	p.Thr172Thr	Serine/threonine protein kinase-related domain containing protein.
chr01	27476250	G	A	synonymous_variant	Os01g0670100	Os01t0670100-01	c.484C>T	p.Leu162Leu	Serine/threonine protein kinase-related domain containing protein.
chr01	27476252	G	A	missense_variant	Os01g0670100	Os01t0670100-01	c.482C>T	p.Thr161Met	Serine/threonine protein kinase-related domain containing protein.
chr01	27476276	T	C	missense_variant	Os01g0670100	Os01t0670100-01	c.458A>G	p.Gln153Arg	Serine/threonine protein kinase-related domain containing protein.
chr01	27476284	G	A	synonymous_variant	Os01g0670100	Os01t0670100-01	c.450C>T	p.Ala150Ala	Serine/threonine protein kinase-related domain containing protein.
chr01	27476335	G	C	synonymous_variant	Os01g0670100	Os01t0670100-01	c.399C>G	p.Ser133Ser	Serine/threonine protein kinase-related domain containing protein.
chr01	27476340	C	T	missense_variant	Os01g0670100	Os01t0670100-01	c.394G>A	p.Val132Ile	Serine/threonine protein kinase-related domain containing protein.
chr01	27476395	G	T	synonymous_variant	Os01g0670100	Os01t0670100-01	c.339C>A	p.Thr113Thr	Serine/threonine protein kinase-related domain containing protein.
chr01	27476402	G	A	missense_variant	Os01g0670100	Os01t0670100-01	c.332C>T	p.Ala111Val	Serine/threonine protein kinase-related domain containing protein.
chr01	27476422	G	A	synonymous_variant	Os01g0670100	Os01t0670100-01	c.312C>T	p.His104His	Serine/threonine protein kinase-related domain containing protein.
chr01	27476423	T	C	missense_variant	Os01g0670100	Os01t0670100-01	c.311A>G	p.His104Arg	Serine/threonine protein kinase-related domain containing protein.
chr01	27476444	C	T	missense_variant	Os01g0670100	Os01t0670100-01	c.290G>A	p.Gly97Asp	Serine/threonine protein kinase-related domain containing protein.
chr01	27476450	C	T	missense_variant	Os01g0670100	Os01t0670100-01	c.284G>A	p.Gly95Asp	Serine/threonine protein kinase-related domain containing protein.
chr01	27476484	C	T	missense_variant	Os01g0670100	Os01t0670100-01	c.250G>A	p.Val84Ile	Serine/threonine protein kinase-related domain containing protein.
chr01	27476498	C	T	missense_variant	Os01g0670100	Os01t0670100-01	c.236G>A	p.Arg79Lys	Serine/threonine protein kinase-related domain containing protein.
chr01	27476500	G	A	synonymous_variant	Os01g0670100	Os01t0670100-01	c.234C>T	p.Ala78Ala	Serine/threonine protein kinase-related domain containing protein.
chr01	27476506	G	C	synonymous_variant	Os01g0670100	Os01t0670100-01	c.228C>G	p.Thr76Thr	Serine/threonine protein kinase-related domain containing protein.
chr01	27476515	T	C	synonymous_variant	Os01g0670100	Os01t0670100-01	c.219A>G	p.Val73Val	Serine/threonine protein kinase-related domain containing protein.
chr01	27476518	G	A	synonymous_variant	Os01g0670100	Os01t0670100-01	c.216C>T	p.Ser72Ser	Serine/threonine protein kinase-related domain containing protein.
chr01	27485705	G	A	non_coding_exon_variant	Os01g0670200	Os01t0670200-01	n.481G>A		Non-protein coding transcript.
chr01	27485712	T	C	non_coding_exon_variant	Os01g0670200	Os01t0670200-01	n.488T>C		Non-protein coding transcript.
chr01	27485831	C	T	non_coding_exon_variant	Os01g0670200	Os01t0670200-01	n.607C>T		Non-protein coding transcript.
chr01	27485859	A	G	non_coding_exon_variant	Os01g0670200	Os01t0670200-01	n.635A>G		Non-protein coding transcript.
chr01	27485946	T	C	non_coding_exon_variant	Os01g0670200	Os01t0670200-01	n.722T>C		Non-protein coding transcript.
chr01	27486583	C	A	non_coding_exon_variant	Os01g0670200	Os01t0670200-01	n.1359C>A		Non-protein coding transcript.
chr01	27486681	T	C	non_coding_exon_variant	Os01g0670200	Os01t0670200-01	n.1457T>C		Non-protein coding transcript.
chr01	27494341	G	C	missense_variant	Os01g0670600	Os01t0670600-01	c.2167C>G	p.Leu723Val	Protein kinase, catalytic domain domain containing protein.
chr01	27494736	G	A	missense_variant	Os01g0670600	Os01t0670600-01	c.1772C>T	p.Ala591Val	Protein kinase, catalytic domain domain containing protein.
chr01	27495737	C	T	synonymous_variant	Os01g0670600	Os01t0670600-01	c.771G>A	p.Gly257Gly	Protein kinase, catalytic domain domain containing protein.
chr01	27496079	G	T	synonymous_variant	Os01g0670600	Os01t0670600-01	c.429C>A	p.Ser143Ser	Protein kinase, catalytic domain domain containing protein.
chr01	27496212	A	G	missense_variant	Os01g0670600	Os01t0670600-01	c.296T>C	p.Ile99Thr	Protein kinase, catalytic domain domain containing protein.
chr01	27496259	C	T	synonymous_variant	Os01g0670600	Os01t0670600-01	c.249G>A	p.Gly83Gly	Protein kinase, catalytic domain domain containing protein.
chr01	27496276	G	T	synonymous_variant	Os01g0670600	Os01t0670600-01	c.232C>A	p.Arg78Arg	Protein kinase, catalytic domain domain containing protein.
chr01	27496309	C	G	missense_variant	Os01g0670600	Os01t0670600-01	c.199G>C	p.Ala67Pro	Protein kinase, catalytic domain domain containing protein.
chr01	27496354	T	C	missense_variant	Os01g0670600	Os01t0670600-01	c.154A>G	p.Ile52Val	Protein kinase, catalytic domain domain containing protein.
chr01	27496400	T	C	synonymous_variant	Os01g0670600	Os01t0670600-01	c.108A>G	p.Thr36Thr	Protein kinase, catalytic domain domain containing protein.
chr01	27502288	A	G	synonymous_variant	Os01g0670800	Os01t0670800-01	c.1680T>C	p.Leu560Leu	Similar to Auxin response factor 2.
chr01	27502298	TTA	TTAGTA	inframe_insertion	Os01g0670800	Os01t0670800-01	c.1667_1668insTAC	p.Asn556_Asn557insThr	Similar to Auxin response factor 2.
chr01	27502323	T	C	missense_variant	Os01g0670800	Os01t0670800-01	c.1645A>G	p.Ser549Gly	Similar to Auxin response factor 2.
chr01	27502378	A	G	synonymous_variant	Os01g0670800	Os01t0670800-01	c.1590T>C	p.Ile530Ile	Similar to Auxin response factor 2.
chr01	27502387	A	T	synonymous_variant	Os01g0670800	Os01t0670800-01	c.1581T>A	p.Pro527Pro	Similar to Auxin response factor 2.
chr01	27502419	T	C	missense_variant	Os01g0670800	Os01t0670800-01	c.1549A>G	p.Thr517Ala	Similar to Auxin response factor 2.
chr01	27502530	A	G	synonymous_variant	Os01g0670800	Os01t0670800-01	c.1438T>C	p.Leu480Leu	Similar to Auxin response factor 2.
chr01	27502597	T	C	synonymous_variant	Os01g0670800	Os01t0670800-01	c.1371A>G	p.Pro457Pro	Similar to Auxin response factor 2.
chr01	27502626	G	A	missense_variant	Os01g0670800	Os01t0670800-01	c.1342C>T	p.Pro448Ser	Similar to Auxin response factor 2.
chr01	27502646	T	G	missense_variant	Os01g0670800	Os01t0670800-01	c.1322A>C	p.Gln441Pro	Similar to Auxin response factor 2.
chr01	27502885	C	T	synonymous_variant	Os01g0670800	Os01t0670800-01	c.1083G>A	p.Glu361Glu	Similar to Auxin response factor 2.
chr01	27503124	G	A	synonymous_variant	Os01g0670800	Os01t0670800-01	c.930C>T	p.Phe310Phe	Similar to Auxin response factor 2.
chr01	27503913	A	G	synonymous_variant	Os01g0670800	Os01t0670800-01	c.765T>C	p.Asp255Asp	Similar to Auxin response factor 2.
chr01	27504095	G	T	synonymous_variant	Os01g0670800	Os01t0670800-01	c.685C>A	p.Arg229Arg	Similar to Auxin response factor 2.
chr01	27505267	T	C	missense_variant	Os01g0670800	Os01t0670800-01	c.524A>G	p.Asn175Ser	Similar to Auxin response factor 2.
chr01	27505303	G	A	missense_variant	Os01g0670800	Os01t0670800-01	c.488C>T	p.Ala163Val	Similar to Auxin response factor 2.
chr01	27505441	G	A	synonymous_variant	Os01g0670800	Os01t0670800-01	c.426C>T	p.Phe142Phe	Similar to Auxin response factor 2.
chr01	27505444	T	C	synonymous_variant	Os01g0670800	Os01t0670800-01	c.423A>G	p.Leu141Leu	Similar to Auxin response factor 2.
chr01	27506184	A	G	missense_variant	Os01g0670800	Os01t0670800-01	c.278T>C	p.Phe93Ser	Similar to Auxin response factor 2.
chr01	27506429	TCGCCGTCGCAGGCCGCGCCGTC	TCGCCGTC	inframe_deletion	Os01g0670800	Os01t0670800-01	c.100_114delGACGGCGCGGCCTGC	p.Asp34_Cys38del	Similar to Auxin response factor 2.
chr01	27569015	G	T	synonymous_variant	Os01g0672166	Os01t0672166-00	c.1611C>A	p.Thr537Thr	Pentatricopeptide repeat domain containing protein.
chr01	27569132	A	G	synonymous_variant	Os01g0672166	Os01t0672166-00	c.1494T>C	p.Arg498Arg	Pentatricopeptide repeat domain containing protein.
chr01	27569597	G	A	synonymous_variant	Os01g0672166	Os01t0672166-00	c.1029C>T	p.Ala343Ala	Pentatricopeptide repeat domain containing protein.
chr01	27570623	A	T	missense_variant	Os01g0672166	Os01t0672166-00	c.3T>A	p.His1Gln	Pentatricopeptide repeat domain containing protein.
chr01	27570625	G	T	missense_variant	Os01g0672166	Os01t0672166-00	c.1C>A	p.His1Asn	Pentatricopeptide repeat domain containing protein.
chr01	27597267	G	A	missense_variant	Os01g0672300	Os01t0672300-01	c.244G>A	p.Glu82Lys	Conserved hypothetical protein.
chr01	27598320	T	C	missense_variant	Os01g0672300	Os01t0672300-01	c.1070T>C	p.Val357Ala	Conserved hypothetical protein.
chr01	27598357	CCGTGCAGTTGATGATGTTGAT	C	inframe_deletion	Os01g0672300	Os01t0672300-01	c.1108_1128delCGTGCAGTTGATGATGTTGAT	p.Arg370_Asp376del	Conserved hypothetical protein.
chr01	27602233	T	G	missense_variant&splice_region_variant	Os01g0672400	Os01t0672400-01	c.271T>G	p.Ser91Ala	Drought induced 19 family protein.
chr01	27602233	T	G	missense_variant	Os01g0672400	Os01t0672400-02	c.271T>G	p.Ser91Ala	Similar to Protein DEHYDRATION-INDUCED 19 homolog 3.
chr01	27602233	T	G	missense_variant&splice_region_variant	Os01g0672400	Os01t0672400-03	c.271T>G	p.Ser91Ala	Drought induced 19 family protein.
chr01	27602233	T	G	missense_variant&splice_region_variant	Os01g0672400	Os01t0672400-04	c.271T>G	p.Ser91Ala	Drought induced 19 family protein.
chr01	27603602	A	T	missense_variant	Os01g0672400	Os01t0672400-01	c.377A>T	p.Asp126Val	Drought induced 19 family protein.
chr01	27603602	A	T	missense_variant	Os01g0672400	Os01t0672400-03	c.377A>T	p.Asp126Val	Drought induced 19 family protein.
chr01	27603602	A	T	missense_variant	Os01g0672400	Os01t0672400-04	c.377A>T	p.Asp126Val	Drought induced 19 family protein.
chr01	27603806	C	G	missense_variant	Os01g0672400	Os01t0672400-01	c.581C>G	p.Pro194Arg	Drought induced 19 family protein.
chr01	27603806	C	G	missense_variant	Os01g0672400	Os01t0672400-03	c.581C>G	p.Pro194Arg	Drought induced 19 family protein.
chr01	27603806	C	G	missense_variant	Os01g0672400	Os01t0672400-04	c.581C>G	p.Pro194Arg	Drought induced 19 family protein.
chr01	27607747	C	T	synonymous_variant	Os01g0672500	Os01t0672500-01	c.891G>A	p.Arg297Arg	Glycosyl transferase, family 48 protein.
chr01	27607945	T	C	synonymous_variant	Os01g0672500	Os01t0672500-01	c.693A>G	p.Pro231Pro	Glycosyl transferase, family 48 protein.
chr01	27623649	CAAAAAAA	CAAAAAAAA	non_coding_exon_variant	Os01g0672600	Os01t0672600-01	n.240_241insT		Non-protein coding transcript.
chr01	27623671	TAAAAAAAA	TAAAAAAA	non_coding_exon_variant	Os01g0672600	Os01t0672600-01	n.218delT		Non-protein coding transcript.
chr01	27623766	T	C	non_coding_exon_variant	Os01g0672600	Os01t0672600-01	n.131A>G		Non-protein coding transcript.
chr01	27623774	A	G	non_coding_exon_variant	Os01g0672600	Os01t0672600-01	n.123T>C		Non-protein coding transcript.
chr01	27623816	G	A	non_coding_exon_variant	Os01g0672600	Os01t0672600-01	n.81C>T		Non-protein coding transcript.
chr01	27623819	C	T	non_coding_exon_variant	Os01g0672600	Os01t0672600-01	n.78G>A		Non-protein coding transcript.
chr01	27623855	T	C	non_coding_exon_variant	Os01g0672600	Os01t0672600-01	n.42A>G		Non-protein coding transcript.
chr01	27623877	A	C	non_coding_exon_variant	Os01g0672600	Os01t0672600-01	n.20T>G		Non-protein coding transcript.
chr01	27623887	C	G	non_coding_exon_variant	Os01g0672600	Os01t0672600-01	n.10G>C		Non-protein coding transcript.
chr01	27623892	T	A	non_coding_exon_variant	Os01g0672600	Os01t0672600-01	n.5A>T		Non-protein coding transcript.
chr01	27624796	C	T	synonymous_variant	Os01g0672700	Os01t0672700-01	c.96C>T	p.Ala32Ala	Hypothetical conserved gene.
chr01	27624941	C	T	missense_variant	Os01g0672700	Os01t0672700-01	c.241C>T	p.His81Tyr	Hypothetical conserved gene.
chr01	27624941	C	T	missense_variant	Os01g0672700	Os01t0672700-02	c.85C>T	p.His29Tyr	Nucleotidyltransferase domain containing protein.
chr01	27625180	G	A	synonymous_variant	Os01g0672700	Os01t0672700-01	c.480G>A	p.Ala160Ala	Hypothetical conserved gene.
chr01	27625180	G	A	synonymous_variant	Os01g0672700	Os01t0672700-02	c.324G>A	p.Ala108Ala	Nucleotidyltransferase domain containing protein.
chr01	27625182	C	T	missense_variant	Os01g0672700	Os01t0672700-01	c.482C>T	p.Thr161Met	Hypothetical conserved gene.
chr01	27625182	C	T	missense_variant	Os01g0672700	Os01t0672700-02	c.326C>T	p.Thr109Met	Nucleotidyltransferase domain containing protein.
chr01	27625186	A	C	synonymous_variant	Os01g0672700	Os01t0672700-01	c.486A>C	p.Leu162Leu	Hypothetical conserved gene.
chr01	27625186	A	C	synonymous_variant	Os01g0672700	Os01t0672700-02	c.330A>C	p.Leu110Leu	Nucleotidyltransferase domain containing protein.
chr01	27625190	G	A	missense_variant	Os01g0672700	Os01t0672700-01	c.490G>A	p.Gly164Ser	Hypothetical conserved gene.
chr01	27625190	G	A	missense_variant	Os01g0672700	Os01t0672700-02	c.334G>A	p.Gly112Ser	Nucleotidyltransferase domain containing protein.
chr01	27627762	A	G	missense_variant	Os01g0672700	Os01t0672700-02	c.958A>G	p.Ile320Val	Nucleotidyltransferase domain containing protein.
chr01	27628107	A	T	missense_variant	Os01g0672700	Os01t0672700-02	c.1029A>T	p.Leu343Phe	Nucleotidyltransferase domain containing protein.
chr01	27629870	G	T	missense_variant	Os01g0672700	Os01t0672700-02	c.1497G>T	p.Arg499Ser	Nucleotidyltransferase domain containing protein.
chr01	27630083	A	G	synonymous_variant	Os01g0672700	Os01t0672700-01	c.852A>G	p.Gln284Gln	Hypothetical conserved gene.
chr01	27630083	A	G	synonymous_variant	Os01g0672700	Os01t0672700-02	c.1710A>G	p.Gln570Gln	Nucleotidyltransferase domain containing protein.
chr01	27631673	G	T	missense_variant	Os01g0672800	Os01t0672800-01	c.1024C>A	p.Pro342Thr	Protein of unknown function DUF1421 domain containing protein.
chr01	27631772	T	C	missense_variant	Os01g0672800	Os01t0672800-01	c.925A>G	p.Thr309Ala	Protein of unknown function DUF1421 domain containing protein.
chr01	27657538	C	T	synonymous_variant	Os01g0673300	Os01t0673300-01	c.1014C>T	p.Leu338Leu	Protein of unknown function DUF295 family protein.
chr01	27657545	G	A	missense_variant	Os01g0673300	Os01t0673300-01	c.1021G>A	p.Ala341Thr	Protein of unknown function DUF295 family protein.
chr01	27657657	G	T	missense_variant	Os01g0673300	Os01t0673300-01	c.1133G>T	p.Gly378Val	Protein of unknown function DUF295 family protein.
chr01	27661147	T	C	synonymous_variant	Os01g0673500	Os01t0673500-01	c.963A>G	p.Pro321Pro	Similar to predicted protein.
chr01	27661147	T	C	synonymous_variant	Os01g0673500	Os01t0673500-03	c.267A>G	p.Pro89Pro	Similar to predicted protein.
chr01	27661147	T	C	synonymous_variant	Os01g0673500	Os01t0673500-02	c.843A>G	p.Pro281Pro	Similar to Katanin p60 ATPase-containing subunit A1 (EC 3.6.4.3) (Katanin p60 subunit A1) (p60 katanin). Splice isoform 2.
chr01	27668688	CAA	CAAA	non_coding_exon_variant	Os01g0673650	Os01t0673650-00	n.71dupA		Non-protein coding transcript.
chr01	27670359	A	G	synonymous_variant	Os01g0673600	Os01t0673600-01	c.183T>C	p.Pro61Pro	Similar to Ubiquitin-conjugating enzyme E2.
chr01	27676660	AGGCGGCGGCGGCGGCGGCGG	AGGCGGCGGCGGCGGCGG	disruptive_inframe_deletion	Os01g0673700	Os01t0673700-00	c.179_181delCGG	p.Ala60del	Similar to Dof3 (Fragment).
chr01	27676721	CGGAGGAGGGGGAGGAGGGGGAG	CGGAGGAGGGGGAG	disruptive_inframe_deletion	Os01g0673700	Os01t0673700-00	c.236_244delGAGGGGGAG	p.Gly79_Gly81del	Similar to Dof3 (Fragment).
chr01	27680287	C	A	missense_variant	Os01g0673800	Os01t0673800-01	c.650G>T	p.Gly217Val	Similar to ATP synthase protein I -related.
chr01	27680287	C	A	missense_variant	Os01g0673800	Os01t0673800-02	c.650G>T	p.Gly217Val	Similar to ATP synthase protein I -related.
chr01	27680900	A	T	missense_variant	Os01g0673800	Os01t0673800-01	c.373T>A	p.Ser125Thr	Similar to ATP synthase protein I -related.
chr01	27680900	A	T	missense_variant	Os01g0673800	Os01t0673800-02	c.373T>A	p.Ser125Thr	Similar to ATP synthase protein I -related.
chr01	27682403	TCCCCCCCCCCCCCCCCCC	TCCCCCCCCCCCCC	frameshift_variant	Os01g0673900	Os01t0673900-01	c.41_45delGGGGG	p.Gly19fs	Zinc finger, RING-type domain containing protein.
chr01	27690861	C	T	synonymous_variant	Os01g0674000	Os01t0674000-01	c.972G>A	p.Pro324Pro	Homeodomain-like containing protein.
chr01	27690914	C	T	missense_variant	Os01g0674000	Os01t0674000-01	c.919G>A	p.Gly307Arg	Homeodomain-like containing protein.
chr01	27691179	A	G	synonymous_variant	Os01g0674000	Os01t0674000-01	c.654T>C	p.Arg218Arg	Homeodomain-like containing protein.
chr01	27693804	T	C	synonymous_variant	Os01g0674100	Os01t0674100-03	c.1092A>G	p.Thr364Thr	Similar to ATP binding protein.
chr01	27693804	T	C	synonymous_variant	Os01g0674100	Os01t0674100-02	c.2214A>G	p.Thr738Thr	Protein kinase, core domain containing protein.
chr01	27698783	T	C	synonymous_variant	Os01g0674100	Os01t0674100-02	c.714A>G	p.Glu238Glu	Protein kinase, core domain containing protein.
chr01	27698783	T	C	synonymous_variant	Os01g0674100	Os01t0674100-01	c.714A>G	p.Glu238Glu	Similar to ATP binding protein.
chr01	27699437	G	A	missense_variant	Os01g0674100	Os01t0674100-02	c.320C>T	p.Ala107Val	Protein kinase, core domain containing protein.
chr01	27699437	G	A	missense_variant	Os01g0674100	Os01t0674100-01	c.320C>T	p.Ala107Val	Similar to ATP binding protein.
chr01	27704405	C	T	missense_variant	Os01g0674150	Os01t0674150-01	c.74C>T	p.Pro25Leu	Conserved hypothetical protein.
chr01	27704547	A	G	missense_variant	Os01g0674150	Os01t0674150-01	c.139A>G	p.Ile47Val	Conserved hypothetical protein.
chr01	27704619	G	T	missense_variant	Os01g0674150	Os01t0674150-01	c.211G>T	p.Ala71Ser	Conserved hypothetical protein.
chr01	27704620	C	T	missense_variant	Os01g0674150	Os01t0674150-01	c.212C>T	p.Ala71Val	Conserved hypothetical protein.
chr01	27704624	G	C	synonymous_variant	Os01g0674150	Os01t0674150-01	c.216G>C	p.Arg72Arg	Conserved hypothetical protein.
chr01	27704653	A	G	stop_lost	Os01g0674150	Os01t0674150-01	c.245A>G	p.Ter82Trpext*?	Conserved hypothetical protein.
chr01	27714832	C	T	missense_variant	Os01g0674400	Os01t0674400-00	c.74C>T	p.Ala25Val	Hypothetical conserved gene.
chr01	27714832	C	T	non_coding_exon_variant	Os01g0674450	Os01t0674450-01	n.368G>A		Non-protein coding transcript.
chr01	27715167	A	G	non_coding_exon_variant	Os01g0674450	Os01t0674450-01	n.152T>C		Non-protein coding transcript.
chr01	27715207	CGATGATGATGATGATGAT	CGATGATGATGATGATGATGAT	non_coding_exon_variant	Os01g0674450	Os01t0674450-01	n.93_94insATC		Non-protein coding transcript.
chr01	27716646	A	G	synonymous_variant	Os01g0674500	Os01t0674500-03	c.475T>C	p.Leu159Leu	Similar to cDNA clone:J023048A08, full insert sequence.
chr01	27716646	A	G	synonymous_variant	Os01g0674500	Os01t0674500-01	c.952T>C	p.Leu318Leu	Similar to cDNA clone:J023048A08, full insert sequence.
chr01	27716646	A	G	synonymous_variant	Os01g0674500	Os01t0674500-02	c.952T>C	p.Leu318Leu	Similar to cDNA clone:J023048A08, full insert sequence.
chr01	27718364	C	T	synonymous_variant	Os01g0674500	Os01t0674500-01	c.402G>A	p.Lys134Lys	Similar to cDNA clone:J023048A08, full insert sequence.
chr01	27718364	C	T	synonymous_variant	Os01g0674500	Os01t0674500-02	c.402G>A	p.Lys134Lys	Similar to cDNA clone:J023048A08, full insert sequence.
chr01	27725817	G	A	synonymous_variant	Os01g0674700	Os01t0674700-00	c.237G>A	p.Glu79Glu	Similar to EMB2279 (EMBRYO DEFECTIVE 2279).
chr01	27725973	G	A	synonymous_variant	Os01g0674700	Os01t0674700-00	c.393G>A	p.Arg131Arg	Similar to EMB2279 (EMBRYO DEFECTIVE 2279).
chr01	27726284	T	C	missense_variant	Os01g0674700	Os01t0674700-00	c.704T>C	p.Leu235Ser	Similar to EMB2279 (EMBRYO DEFECTIVE 2279).
chr01	27726379	A	C	synonymous_variant	Os01g0674700	Os01t0674700-00	c.799A>C	p.Arg267Arg	Similar to EMB2279 (EMBRYO DEFECTIVE 2279).
chr01	27726418	T	C	missense_variant	Os01g0674700	Os01t0674700-00	c.838T>C	p.Ser280Pro	Similar to EMB2279 (EMBRYO DEFECTIVE 2279).
chr01	27729286	A	G	missense_variant	Os01g0674700	Os01t0674700-00	c.2002A>G	p.Thr668Ala	Similar to EMB2279 (EMBRYO DEFECTIVE 2279).
chr01	27730283	A	G	missense_variant	Os01g0674700	Os01t0674700-00	c.2317A>G	p.Ile773Val	Similar to EMB2279 (EMBRYO DEFECTIVE 2279).
chr01	27730536	G	A	missense_variant	Os01g0674700	Os01t0674700-00	c.2570G>A	p.Arg857His	Similar to EMB2279 (EMBRYO DEFECTIVE 2279).
chr01	27737268	T	C	missense_variant	Os01g0674800	Os01t0674800-01	c.73T>C	p.Phe25Leu	Serine/threonine-specific protein kinase NPK15-like.
chr01	27738296	G	T	stop_gained	Os01g0674800	Os01t0674800-01	c.430G>T	p.Glu144*	Serine/threonine-specific protein kinase NPK15-like.
chr01	27738297	A	T	missense_variant	Os01g0674800	Os01t0674800-01	c.431A>T	p.Glu144Val	Serine/threonine-specific protein kinase NPK15-like.
chr01	27742736	C	T	missense_variant	Os01g0675000	Os01t0675000-01	c.115C>T	p.Pro39Ser	Rop nucleotide exchanger, PRONE domain containing protein.
chr01	27744399	G	A	synonymous_variant	Os01g0675000	Os01t0675000-01	c.1206G>A	p.Ala402Ala	Rop nucleotide exchanger, PRONE domain containing protein.
chr01	27754670	C	T	synonymous_variant	Os01g0675400	Os01t0675400-00	c.882G>A	p.Ala294Ala	DNA-binding pseudobarrel domain domain containing protein.
chr01	27755431	T	G	missense_variant	Os01g0675400	Os01t0675400-00	c.334A>C	p.Met112Leu	DNA-binding pseudobarrel domain domain containing protein.
chr01	27755444	G	A	synonymous_variant	Os01g0675400	Os01t0675400-00	c.321C>T	p.Leu107Leu	DNA-binding pseudobarrel domain domain containing protein.
chr01	27758185	C	T	missense_variant	Os01g0675500	Os01t0675500-01	c.1327G>A	p.Val443Met	Similar to Glycoprotein-specific UDP-glucuronyltransferase-like protein.
chr01	27760141	T	C	synonymous_variant	Os01g0675500	Os01t0675500-02	c.192A>G	p.Val64Val	Similar to galactosylgalactosylxylosylprotein 3-beta-glucuronosyltransferase 1.
chr01	27760141	T	C	synonymous_variant	Os01g0675500	Os01t0675500-01	c.651A>G	p.Val217Val	Similar to Glycoprotein-specific UDP-glucuronyltransferase-like protein.
chr01	27777801	TCGCCGCCGCCGC	TCGCCGCCGCCGCCGC	disruptive_inframe_insertion	Os01g0675700	Os01t0675700-01	c.294_296dupCGC	p.Ala99dup	Similar to Auxin-responsive protein IAA14 (Indoleacetic acid-induced protein 14) (SOLITARY-ROOT protein).
chr01	27777801	TCGCCGCCGCCGC	TCGCCGCCGCCGCCGC	disruptive_inframe_insertion	Os01g0675700	Os01t0675700-02	c.294_296dupCGC	p.Ala99dup	Similar to Auxin-responsive protein IAA14 (Indoleacetic acid-induced protein 14) (SOLITARY-ROOT protein).
chr01	27781491	GGCCGCC	GGCCGCCGCCGCCGCC	inframe_insertion	Os01g0675800	Os01t0675800-01	c.662_663insGGCGGCGGC	p.Glu221_Ala222insAlaAlaAla	No apical meristem (NAM) protein domain containing protein.
chr01	27781839	G	A	synonymous_variant	Os01g0675800	Os01t0675800-01	c.321C>T	p.Val107Val	No apical meristem (NAM) protein domain containing protein.
chr01	27785654	T	C	synonymous_variant	Os01g0675933	Os01t0675933-00	c.19T>C	p.Leu7Leu	Conserved hypothetical protein.
chr01	27785743	C	T	synonymous_variant	Os01g0675933	Os01t0675933-00	c.108C>T	p.Asp36Asp	Conserved hypothetical protein.
chr01	27786057	C	T	synonymous_variant	Os01g0675933	Os01t0675933-00	c.186C>T	p.Asp62Asp	Conserved hypothetical protein.
chr01	27786139	C	T	missense_variant	Os01g0675933	Os01t0675933-00	c.268C>T	p.Arg90Trp	Conserved hypothetical protein.
chr01	27786171	T	C	synonymous_variant	Os01g0675933	Os01t0675933-00	c.300T>C	p.His100His	Conserved hypothetical protein.
chr01	27786177	T	C	synonymous_variant	Os01g0675933	Os01t0675933-00	c.306T>C	p.Ala102Ala	Conserved hypothetical protein.
chr01	27801505	T	C	synonymous_variant	Os01g0676200	Os01t0676200-01	c.24T>C	p.Pro8Pro	Conserved hypothetical protein.
chr01	27801505	T	C	synonymous_variant	Os01g0676200	Os01t0676200-02	c.24T>C	p.Pro8Pro	Conserved hypothetical protein.
chr01	27801982	A	G	synonymous_variant	Os01g0676200	Os01t0676200-01	c.501A>G	p.Thr167Thr	Conserved hypothetical protein.
chr01	27801982	A	G	synonymous_variant	Os01g0676200	Os01t0676200-02	c.501A>G	p.Thr167Thr	Conserved hypothetical protein.
chr01	27827200	C	T	synonymous_variant	Os01g0676800	Os01t0676800-01	c.57C>T	p.Arg19Arg	Conserved hypothetical protein.
chr01	27827202	C	G	missense_variant	Os01g0676800	Os01t0676800-01	c.59C>G	p.Ala20Gly	Conserved hypothetical protein.
chr01	27827225	T	C	missense_variant	Os01g0676800	Os01t0676800-01	c.82T>C	p.Phe28Leu	Conserved hypothetical protein.
chr01	27827249	T	C	synonymous_variant	Os01g0676800	Os01t0676800-01	c.106T>C	p.Leu36Leu	Conserved hypothetical protein.
chr01	27827251	G	A	synonymous_variant	Os01g0676800	Os01t0676800-01	c.108G>A	p.Leu36Leu	Conserved hypothetical protein.
chr01	27827315	C	T	stop_gained	Os01g0676800	Os01t0676800-01	c.172C>T	p.Arg58*	Conserved hypothetical protein.
chr01	27827336	G	C	missense_variant	Os01g0676800	Os01t0676800-01	c.193G>C	p.Val65Leu	Conserved hypothetical protein.
chr01	27828093	T	C	splice_region_variant	Os01g0676800	Os01t0676800-01	c.*752T>C		Conserved hypothetical protein.
chr01	27834103	G	A	missense_variant	Os01g0676900	Os01t0676900-01	c.91G>A	p.Gly31Ser	Hypothetical conserved gene.
chr01	27840377	A	G	missense_variant	Os01g0677000	Os01t0677000-01	c.140A>G	p.Lys47Arg	Galactose oxidase/kelch, beta-propeller domain containing protein.
chr01	27841421	T	G	missense_variant	Os01g0677000	Os01t0677000-01	c.988T>G	p.Ser330Ala	Galactose oxidase/kelch, beta-propeller domain containing protein.
chr01	27841550	A	G	missense_variant	Os01g0677000	Os01t0677000-01	c.1117A>G	p.Ser373Gly	Galactose oxidase/kelch, beta-propeller domain containing protein.
chr01	27841958	A	G	missense_variant	Os01g0677000	Os01t0677000-01	c.1525A>G	p.Ser509Gly	Galactose oxidase/kelch, beta-propeller domain containing protein.
chr01	27842009	G	C	missense_variant	Os01g0677000	Os01t0677000-01	c.1576G>C	p.Gly526Arg	Galactose oxidase/kelch, beta-propeller domain containing protein.
chr01	27842084	T	G	missense_variant	Os01g0677000	Os01t0677000-01	c.1651T>G	p.Phe551Val	Galactose oxidase/kelch, beta-propeller domain containing protein.
chr01	27844466	G	T	missense_variant	Os01g0677100	Os01t0677100-01	c.322C>A	p.Leu108Met	Conserved hypothetical protein.
chr01	27860550	A	G	missense_variant	Os01g0677500	Os01t0677500-00	c.22A>G	p.Lys8Glu	Similar to ubiquitin-conjugating enzyme E2.
chr01	27860660	C	T	synonymous_variant	Os01g0677500	Os01t0677500-00	c.132C>T	p.His44His	Similar to ubiquitin-conjugating enzyme E2.
chr01	27861244	T	C	missense_variant&splice_region_variant	Os01g0677500	Os01t0677500-00	c.473T>C	p.Leu158Pro	Similar to ubiquitin-conjugating enzyme E2.
chr01	27861375	A	C	missense_variant	Os01g0677500	Os01t0677500-00	c.499A>C	p.Met167Leu	Similar to ubiquitin-conjugating enzyme E2.
chr01	27861388	C	A	missense_variant	Os01g0677500	Os01t0677500-00	c.512C>A	p.Pro171Gln	Similar to ubiquitin-conjugating enzyme E2.
chr01	27861401	C	T	synonymous_variant	Os01g0677500	Os01t0677500-00	c.525C>T	p.Ala175Ala	Similar to ubiquitin-conjugating enzyme E2.
chr01	27861409	A	G	missense_variant	Os01g0677500	Os01t0677500-00	c.533A>G	p.Lys178Arg	Similar to ubiquitin-conjugating enzyme E2.
chr01	27868884	T	G	synonymous_variant	Os01g0677900	Os01t0677900-01	c.96T>G	p.Ser32Ser	Protein of unknown function DUF2921 domain containing protein.
chr01	27869028	C	A	missense_variant	Os01g0677900	Os01t0677900-01	c.240C>A	p.His80Gln	Protein of unknown function DUF2921 domain containing protein.
chr01	27870829	G	A	missense_variant	Os01g0677900	Os01t0677900-01	c.2041G>A	p.Gly681Ser	Protein of unknown function DUF2921 domain containing protein.
chr01	27871077	G	GA	frameshift_variant	Os01g0677900	Os01t0677900-01	c.2289_2290insA	p.Ala764fs	Protein of unknown function DUF2921 domain containing protein.
chr01	27876005	A	G	missense_variant	Os01g0678000	Os01t0678000-00	c.368A>G	p.His123Arg	Protein of unknown function DUF2921 domain containing protein.
chr01	27876157	T	C	missense_variant	Os01g0678000	Os01t0678000-00	c.520T>C	p.Trp174Arg	Protein of unknown function DUF2921 domain containing protein.
chr01	27876412	C	T	missense_variant	Os01g0678000	Os01t0678000-00	c.775C>T	p.Pro259Ser	Protein of unknown function DUF2921 domain containing protein.
chr01	27876438	G	T	missense_variant	Os01g0678000	Os01t0678000-00	c.801G>T	p.Met267Ile	Protein of unknown function DUF2921 domain containing protein.
chr01	27876480	C	A	stop_gained	Os01g0678000	Os01t0678000-00	c.843C>A	p.Cys281*	Protein of unknown function DUF2921 domain containing protein.
chr01	27876667	A	G	missense_variant	Os01g0678000	Os01t0678000-00	c.1030A>G	p.Asn344Asp	Protein of unknown function DUF2921 domain containing protein.
chr01	27876810	T	A	synonymous_variant	Os01g0678000	Os01t0678000-00	c.1173T>A	p.Ile391Ile	Protein of unknown function DUF2921 domain containing protein.
chr01	27877322	A	T	missense_variant	Os01g0678000	Os01t0678000-00	c.1685A>T	p.Gln562Leu	Protein of unknown function DUF2921 domain containing protein.
chr01	27877322	A	T	missense_variant	Os01g0678050	Os01t0678050-00	c.268T>A	p.Cys90Ser	Hypothetical protein.
chr01	27878223	G	A	synonymous_variant	Os01g0678000	Os01t0678000-00	c.2586G>A	p.Pro862Pro	Protein of unknown function DUF2921 domain containing protein.
chr01	27878226	G	A	synonymous_variant	Os01g0678000	Os01t0678000-00	c.2589G>A	p.Leu863Leu	Protein of unknown function DUF2921 domain containing protein.
chr01	27883164	GCTCCTCTCC	GCTCC	frameshift_variant	Os01g0678100	Os01t0678100-01	c.71_75delTCTCC	p.Leu24fs	Protein of unknown function DUF2921 domain containing protein.
chr01	27883397	A	G	missense_variant	Os01g0678100	Os01t0678100-01	c.299A>G	p.His100Arg	Protein of unknown function DUF2921 domain containing protein.
chr01	27883437	T	C	synonymous_variant	Os01g0678100	Os01t0678100-01	c.339T>C	p.Leu113Leu	Protein of unknown function DUF2921 domain containing protein.
chr01	27884877	T	G	missense_variant	Os01g0678100	Os01t0678100-01	c.1779T>G	p.Asn593Lys	Protein of unknown function DUF2921 domain containing protein.
chr01	27885251	G	T	missense_variant	Os01g0678100	Os01t0678100-01	c.2153G>T	p.Ser718Ile	Protein of unknown function DUF2921 domain containing protein.
chr01	27885454	T	C	synonymous_variant	Os01g0678100	Os01t0678100-01	c.2356T>C	p.Leu786Leu	Protein of unknown function DUF2921 domain containing protein.
chr01	27885485	C	T	missense_variant	Os01g0678100	Os01t0678100-01	c.2387C>T	p.Ala796Val	Protein of unknown function DUF2921 domain containing protein.
chr01	27885690	C	T	synonymous_variant	Os01g0678100	Os01t0678100-01	c.2592C>T	p.Thr864Thr	Protein of unknown function DUF2921 domain containing protein.
chr01	27896469	C	A	missense_variant	Os01g0678400	Os01t0678400-01	c.77C>A	p.Thr26Asn	Protein of unknown function DUF2921 domain containing protein.
chr01	27896657	A	G	missense_variant	Os01g0678400	Os01t0678400-01	c.265A>G	p.Ile89Val	Protein of unknown function DUF2921 domain containing protein.
chr01	27897807	A	G	missense_variant	Os01g0678400	Os01t0678400-01	c.1415A>G	p.Tyr472Cys	Protein of unknown function DUF2921 domain containing protein.
chr01	27897950	G	T	stop_gained	Os01g0678400	Os01t0678400-01	c.1558G>T	p.Glu520*	Protein of unknown function DUF2921 domain containing protein.
chr01	27911113	C	T	missense_variant	Os01g0678500	Os01t0678500-02	c.1579G>A	p.Val527Met	Voltage-gated Ca2+ channel protein, Elicitor-induced defense reponses, Hypersensitive cell death, Activation of MAPK cascade
chr01	27911113	C	T	missense_variant	Os01g0678500	Os01t0678500-01	c.1579G>A	p.Val527Met	Voltage-gated Ca2+ channel protein, Elicitor-induced defense reponses, Hypersensitive cell death, Activation of MAPK cascade
chr01	27911192	G	A	synonymous_variant	Os01g0678500	Os01t0678500-02	c.1500C>T	p.Tyr500Tyr	Voltage-gated Ca2+ channel protein, Elicitor-induced defense reponses, Hypersensitive cell death, Activation of MAPK cascade
chr01	27911192	G	A	synonymous_variant	Os01g0678500	Os01t0678500-01	c.1500C>T	p.Tyr500Tyr	Voltage-gated Ca2+ channel protein, Elicitor-induced defense reponses, Hypersensitive cell death, Activation of MAPK cascade
chr01	27911905	G	A	synonymous_variant	Os01g0678500	Os01t0678500-02	c.1449C>T	p.Ser483Ser	Voltage-gated Ca2+ channel protein, Elicitor-induced defense reponses, Hypersensitive cell death, Activation of MAPK cascade
chr01	27911905	G	A	synonymous_variant	Os01g0678500	Os01t0678500-01	c.1449C>T	p.Ser483Ser	Voltage-gated Ca2+ channel protein, Elicitor-induced defense reponses, Hypersensitive cell death, Activation of MAPK cascade
chr01	27912646	A	G	missense_variant	Os01g0678500	Os01t0678500-02	c.1339T>C	p.Trp447Arg	Voltage-gated Ca2+ channel protein, Elicitor-induced defense reponses, Hypersensitive cell death, Activation of MAPK cascade
chr01	27912646	A	G	missense_variant	Os01g0678500	Os01t0678500-01	c.1339T>C	p.Trp447Arg	Voltage-gated Ca2+ channel protein, Elicitor-induced defense reponses, Hypersensitive cell death, Activation of MAPK cascade
chr01	27915934	G	A	synonymous_variant	Os01g0678500	Os01t0678500-02	c.939C>T	p.Tyr313Tyr	Voltage-gated Ca2+ channel protein, Elicitor-induced defense reponses, Hypersensitive cell death, Activation of MAPK cascade
chr01	27915934	G	A	synonymous_variant	Os01g0678500	Os01t0678500-01	c.939C>T	p.Tyr313Tyr	Voltage-gated Ca2+ channel protein, Elicitor-induced defense reponses, Hypersensitive cell death, Activation of MAPK cascade
chr01	27919196	G	T	missense_variant	Os01g0678500	Os01t0678500-02	c.367C>A	p.Leu123Ile	Voltage-gated Ca2+ channel protein, Elicitor-induced defense reponses, Hypersensitive cell death, Activation of MAPK cascade
chr01	27919196	G	T	missense_variant	Os01g0678500	Os01t0678500-01	c.367C>A	p.Leu123Ile	Voltage-gated Ca2+ channel protein, Elicitor-induced defense reponses, Hypersensitive cell death, Activation of MAPK cascade
chr01	27919366	C	A	synonymous_variant	Os01g0678500	Os01t0678500-02	c.303G>T	p.Arg101Arg	Voltage-gated Ca2+ channel protein, Elicitor-induced defense reponses, Hypersensitive cell death, Activation of MAPK cascade
chr01	27919366	C	A	synonymous_variant	Os01g0678500	Os01t0678500-01	c.303G>T	p.Arg101Arg	Voltage-gated Ca2+ channel protein, Elicitor-induced defense reponses, Hypersensitive cell death, Activation of MAPK cascade
chr01	27920626	T	C	missense_variant	Os01g0678500	Os01t0678500-02	c.181A>G	p.Asn61Asp	Voltage-gated Ca2+ channel protein, Elicitor-induced defense reponses, Hypersensitive cell death, Activation of MAPK cascade
chr01	27920626	T	C	missense_variant	Os01g0678500	Os01t0678500-01	c.181A>G	p.Asn61Asp	Voltage-gated Ca2+ channel protein, Elicitor-induced defense reponses, Hypersensitive cell death, Activation of MAPK cascade
chr01	27920690	G	A	synonymous_variant	Os01g0678500	Os01t0678500-02	c.117C>T	p.Gly39Gly	Voltage-gated Ca2+ channel protein, Elicitor-induced defense reponses, Hypersensitive cell death, Activation of MAPK cascade
chr01	27920690	G	A	synonymous_variant	Os01g0678500	Os01t0678500-01	c.117C>T	p.Gly39Gly	Voltage-gated Ca2+ channel protein, Elicitor-induced defense reponses, Hypersensitive cell death, Activation of MAPK cascade
chr01	27922583	A	C	missense_variant	Os01g0678600	Os01t0678600-01	c.154A>C	p.Ile52Leu	Ribosomal protein S20 family protein.
chr01	27922583	A	C	missense_variant	Os01g0678600	Os01t0678600-02	c.19A>C	p.Ile7Leu	Similar to ribosomal protein rpS20.
chr01	27925218	TTTGTT	TTTGTTGTT	inframe_insertion	Os01g0678700	Os01t0678700-01	c.849_850insAAC	p.Arg283_Asn284insAsn	DP protein.
chr01	27925382	C	T	synonymous_variant	Os01g0678700	Os01t0678700-01	c.771G>A	p.Ser257Ser	DP protein.
chr01	27928150	T	C	missense_variant	Os01g0678700	Os01t0678700-01	c.271A>G	p.Thr91Ala	DP protein.
chr01	27930372	CCTCCTTCTCCTTCTCCTTCT	CCTCCTTCTCCTTCT	inframe_deletion	Os01g0678800	Os01t0678800-01	c.284_289delAGAAGG	p.Lys96_Glu97del	Heavy metal transport/detoxification protein domain containing protein.
chr01	27930409	G	C	missense_variant	Os01g0678800	Os01t0678800-01	c.267C>G	p.Asp89Glu	Heavy metal transport/detoxification protein domain containing protein.
chr01	27932360	C	T	non_coding_exon_variant	Os01g0678950	Os01t0678950-01	n.3C>T		Non-protein coding transcript.
chr01	27932391	T	G	non_coding_exon_variant	Os01g0678950	Os01t0678950-01	n.34T>G		Non-protein coding transcript.
chr01	27932451	C	T	non_coding_exon_variant	Os01g0678950	Os01t0678950-01	n.94C>T		Non-protein coding transcript.
chr01	27932454	G	A	non_coding_exon_variant	Os01g0678950	Os01t0678950-01	n.97G>A		Non-protein coding transcript.
chr01	27932474	C	T	non_coding_exon_variant	Os01g0678950	Os01t0678950-01	n.117C>T		Non-protein coding transcript.
chr01	27932481	A	G	non_coding_exon_variant	Os01g0678950	Os01t0678950-01	n.124A>G		Non-protein coding transcript.
chr01	27932524	C	G	non_coding_exon_variant	Os01g0678950	Os01t0678950-01	n.167C>G		Non-protein coding transcript.
chr01	27932526	G	A	non_coding_exon_variant	Os01g0678950	Os01t0678950-01	n.169G>A		Non-protein coding transcript.
chr01	27932537	C	A	non_coding_exon_variant	Os01g0678950	Os01t0678950-01	n.180C>A		Non-protein coding transcript.
chr01	27932542	T	C	non_coding_exon_variant	Os01g0678950	Os01t0678950-01	n.185T>C		Non-protein coding transcript.
chr01	27932545	C	T	non_coding_exon_variant	Os01g0678950	Os01t0678950-01	n.188C>T		Non-protein coding transcript.
chr01	27932593	A	T	non_coding_exon_variant	Os01g0678950	Os01t0678950-01	n.236A>T		Non-protein coding transcript.
chr01	27932629	ATTTTTTT	ATTTTTTTT	non_coding_exon_variant	Os01g0678950	Os01t0678950-01	n.279dupT		Non-protein coding transcript.
chr01	27932700	C	T	non_coding_exon_variant	Os01g0678950	Os01t0678950-01	n.343C>T		Non-protein coding transcript.
chr01	27932743	C	A	non_coding_exon_variant	Os01g0678950	Os01t0678950-01	n.386C>A		Non-protein coding transcript.
chr01	27932750	C	T	non_coding_exon_variant	Os01g0678950	Os01t0678950-01	n.393C>T		Non-protein coding transcript.
chr01	27932761	A	G	non_coding_exon_variant	Os01g0678950	Os01t0678950-01	n.404A>G		Non-protein coding transcript.
chr01	27932804	C	T	non_coding_exon_variant	Os01g0678950	Os01t0678950-01	n.447C>T		Non-protein coding transcript.
chr01	27932806	A	G	non_coding_exon_variant	Os01g0678950	Os01t0678950-01	n.449A>G		Non-protein coding transcript.
chr01	27932837	T	A	non_coding_exon_variant	Os01g0678950	Os01t0678950-01	n.480T>A		Non-protein coding transcript.
chr01	27932852	T	C	non_coding_exon_variant	Os01g0678950	Os01t0678950-01	n.495T>C		Non-protein coding transcript.
chr01	27932877	A	G	non_coding_exon_variant	Os01g0678950	Os01t0678950-01	n.520A>G		Non-protein coding transcript.
chr01	27932879	T	C	non_coding_exon_variant	Os01g0678950	Os01t0678950-01	n.522T>C		Non-protein coding transcript.
chr01	27932885	T	C	non_coding_exon_variant	Os01g0678950	Os01t0678950-01	n.528T>C		Non-protein coding transcript.
chr01	27932907	A	G	non_coding_exon_variant	Os01g0678950	Os01t0678950-01	n.550A>G		Non-protein coding transcript.
chr01	27932946	AAGGAGGA	AAGGA	non_coding_exon_variant	Os01g0678950	Os01t0678950-01	n.594_596delGGA		Non-protein coding transcript.
chr01	27933044	ATT	ATTTT	non_coding_exon_variant	Os01g0678950	Os01t0678950-01	n.688_689dupTT		Non-protein coding transcript.
chr01	27933568	C	T	non_coding_exon_variant	Os01g0678950	Os01t0678950-01	n.1211C>T		Non-protein coding transcript.
chr01	27933641	G	A	non_coding_exon_variant	Os01g0678950	Os01t0678950-01	n.1284G>A		Non-protein coding transcript.
chr01	27933707	C	T	non_coding_exon_variant	Os01g0678950	Os01t0678950-01	n.1350C>T		Non-protein coding transcript.
chr01	27933823	T	A	non_coding_exon_variant	Os01g0678950	Os01t0678950-01	n.1466T>A		Non-protein coding transcript.
chr01	27933853	C	T	non_coding_exon_variant	Os01g0678950	Os01t0678950-01	n.1496C>T		Non-protein coding transcript.
chr01	27933886	C	G	non_coding_exon_variant	Os01g0678950	Os01t0678950-01	n.1529C>G		Non-protein coding transcript.
chr01	27933974	T	C	non_coding_exon_variant	Os01g0678950	Os01t0678950-01	n.1617T>C		Non-protein coding transcript.
chr01	27933986	G	T	non_coding_exon_variant	Os01g0678950	Os01t0678950-01	n.1629G>T		Non-protein coding transcript.
chr01	27934030	A	C	non_coding_exon_variant	Os01g0678950	Os01t0678950-01	n.1673A>C		Non-protein coding transcript.
chr01	27934041	C	T	non_coding_exon_variant	Os01g0678950	Os01t0678950-01	n.1684C>T		Non-protein coding transcript.
chr01	27934079	G	T	non_coding_exon_variant	Os01g0678950	Os01t0678950-01	n.1722G>T		Non-protein coding transcript.
chr01	27934162	TG	T	non_coding_exon_variant	Os01g0678950	Os01t0678950-01	n.1806delG		Non-protein coding transcript.
chr01	27934162	TG	T	non_coding_exon_variant	Os01g0678900	Os01t0678900-01	n.701delC		Non-protein coding transcript.
chr01	27934396	C	A	non_coding_exon_variant	Os01g0678950	Os01t0678950-01	n.2039C>A		Non-protein coding transcript.
chr01	27934396	C	A	non_coding_exon_variant	Os01g0678900	Os01t0678900-01	n.468G>T		Non-protein coding transcript.
chr01	27934397	G	A	non_coding_exon_variant	Os01g0678950	Os01t0678950-01	n.2040G>A		Non-protein coding transcript.
chr01	27934397	G	A	non_coding_exon_variant	Os01g0678900	Os01t0678900-01	n.467C>T		Non-protein coding transcript.
chr01	27934558	A	T	non_coding_exon_variant	Os01g0678950	Os01t0678950-01	n.2201A>T		Non-protein coding transcript.
chr01	27934703	T	C	non_coding_exon_variant	Os01g0678950	Os01t0678950-01	n.2346T>C		Non-protein coding transcript.
chr01	27934703	T	C	non_coding_exon_variant	Os01g0678900	Os01t0678900-01	n.298A>G		Non-protein coding transcript.
chr01	27934954	G	T	non_coding_exon_variant	Os01g0678950	Os01t0678950-01	n.2597G>T		Non-protein coding transcript.
chr01	27934954	G	T	non_coding_exon_variant	Os01g0678900	Os01t0678900-01	n.47C>A		Non-protein coding transcript.
chr01	27935157	C	T	non_coding_exon_variant	Os01g0678950	Os01t0678950-01	n.2800C>T		Non-protein coding transcript.
chr01	27935201	TAAAAAAAA	TAAAAAAA	non_coding_exon_variant	Os01g0678950	Os01t0678950-01	n.2852delA		Non-protein coding transcript.
chr01	27935330	T	TC	non_coding_exon_variant	Os01g0678950	Os01t0678950-01	n.2973_2974insC		Non-protein coding transcript.
chr01	27935802	CAAAAAAAA	CAAAAAAA	non_coding_exon_variant	Os01g0678950	Os01t0678950-01	n.3453delA		Non-protein coding transcript.
chr01	27936036	A	G	non_coding_exon_variant	Os01g0678950	Os01t0678950-01	n.3679A>G		Non-protein coding transcript.
chr01	27936060	G	A	non_coding_exon_variant	Os01g0678950	Os01t0678950-01	n.3703G>A		Non-protein coding transcript.
chr01	27936268	C	T	non_coding_exon_variant	Os01g0678950	Os01t0678950-01	n.3911C>T		Non-protein coding transcript.
chr01	27936354	T	C	non_coding_exon_variant	Os01g0678950	Os01t0678950-01	n.3997T>C		Non-protein coding transcript.
chr01	27936369	G	A	non_coding_exon_variant	Os01g0678950	Os01t0678950-01	n.4012G>A		Non-protein coding transcript.
chr01	27936374	A	G	non_coding_exon_variant	Os01g0678950	Os01t0678950-01	n.4017A>G		Non-protein coding transcript.
chr01	27936389	G	T	non_coding_exon_variant	Os01g0678950	Os01t0678950-01	n.4032G>T		Non-protein coding transcript.
chr01	27936463	C	T	non_coding_exon_variant	Os01g0678950	Os01t0678950-01	n.4106C>T		Non-protein coding transcript.
chr01	27936601	GAGA	GAGAAAGA	non_coding_exon_variant	Os01g0678950	Os01t0678950-01	n.4247_4248insAAGA		Non-protein coding transcript.
chr01	27936615	G	A	non_coding_exon_variant	Os01g0678950	Os01t0678950-01	n.4258G>A		Non-protein coding transcript.
chr01	27936624	C	T	non_coding_exon_variant	Os01g0678950	Os01t0678950-01	n.4267C>T		Non-protein coding transcript.
chr01	27936693	G	A	non_coding_exon_variant	Os01g0678950	Os01t0678950-01	n.4336G>A		Non-protein coding transcript.
chr01	27936697	C	T	non_coding_exon_variant	Os01g0678950	Os01t0678950-01	n.4340C>T		Non-protein coding transcript.
chr01	27936699	C	A	non_coding_exon_variant	Os01g0678950	Os01t0678950-01	n.4342C>A		Non-protein coding transcript.
chr01	27936754	A	G	non_coding_exon_variant	Os01g0678950	Os01t0678950-01	n.4397A>G		Non-protein coding transcript.
chr01	27936852	G	A	non_coding_exon_variant	Os01g0678950	Os01t0678950-01	n.4495G>A		Non-protein coding transcript.
chr01	27936861	C	T	non_coding_exon_variant	Os01g0678950	Os01t0678950-01	n.4504C>T		Non-protein coding transcript.
chr01	27940946	C	A	synonymous_variant	Os01g0679000	Os01t0679000-01	c.534C>A	p.Thr178Thr	RNA polymerase III Rpc82, C -terminal domain containing protein.
chr01	27940946	C	A	synonymous_variant	Os01g0679000	Os01t0679000-02	c.384C>A	p.Thr128Thr	Hypothetical conserved gene.
chr01	27941460	C	G	missense_variant	Os01g0679000	Os01t0679000-01	c.602C>G	p.Thr201Ser	RNA polymerase III Rpc82, C -terminal domain containing protein.
chr01	27941460	C	G	missense_variant	Os01g0679000	Os01t0679000-02	c.452C>G	p.Thr151Ser	Hypothetical conserved gene.
chr01	27942935	A	G	synonymous_variant	Os01g0679000	Os01t0679000-01	c.996A>G	p.Thr332Thr	RNA polymerase III Rpc82, C -terminal domain containing protein.
chr01	27942935	A	G	synonymous_variant	Os01g0679000	Os01t0679000-02	c.846A>G	p.Thr282Thr	Hypothetical conserved gene.
chr01	27942971	A	G	synonymous_variant	Os01g0679000	Os01t0679000-01	c.1032A>G	p.Ser344Ser	RNA polymerase III Rpc82, C -terminal domain containing protein.
chr01	27942971	A	G	synonymous_variant	Os01g0679000	Os01t0679000-02	c.882A>G	p.Ser294Ser	Hypothetical conserved gene.
chr01	27950525	C	T	non_coding_exon_variant	Os01g0679300	Os01t0679300-01	n.168C>T		Non-protein coding transcript.
chr01	27950547	T	C	non_coding_exon_variant	Os01g0679300	Os01t0679300-01	n.190T>C		Non-protein coding transcript.
chr01	27950573	G	A	non_coding_exon_variant	Os01g0679300	Os01t0679300-01	n.216G>A		Non-protein coding transcript.
chr01	27950604	G	A	non_coding_exon_variant	Os01g0679300	Os01t0679300-01	n.247G>A		Non-protein coding transcript.
chr01	27950644	GGAGAGAGAGAGAGAGAGAGAGAGAGAGAGAG	GGAGAGAGAGAGAGAGAGAGAGAGAGAGAGAGAG	non_coding_exon_variant	Os01g0679300	Os01t0679300-01	n.317_318dupAG		Non-protein coding transcript.
chr01	27950716	C	T	non_coding_exon_variant	Os01g0679300	Os01t0679300-01	n.359C>T		Non-protein coding transcript.
chr01	27950725	C	T	non_coding_exon_variant	Os01g0679300	Os01t0679300-01	n.368C>T		Non-protein coding transcript.
chr01	27950762	A	G	non_coding_exon_variant	Os01g0679300	Os01t0679300-01	n.405A>G		Non-protein coding transcript.
chr01	27950779	GGAGAGAGAGAGAG	GGAGAGAGAGAGAGAG	non_coding_exon_variant	Os01g0679300	Os01t0679300-01	n.434_435dupAG		Non-protein coding transcript.
chr01	27950818	A	G	non_coding_exon_variant	Os01g0679300	Os01t0679300-01	n.461A>G		Non-protein coding transcript.
chr01	27950915	A	G	non_coding_exon_variant	Os01g0679300	Os01t0679300-01	n.558A>G		Non-protein coding transcript.
chr01	27950918	G	A	non_coding_exon_variant	Os01g0679300	Os01t0679300-01	n.561G>A		Non-protein coding transcript.
chr01	27950945	C	T	non_coding_exon_variant	Os01g0679300	Os01t0679300-01	n.588C>T		Non-protein coding transcript.
chr01	27950951	T	C	non_coding_exon_variant	Os01g0679300	Os01t0679300-01	n.594T>C		Non-protein coding transcript.
chr01	27950957	A	G	non_coding_exon_variant	Os01g0679300	Os01t0679300-01	n.600A>G		Non-protein coding transcript.
chr01	27950990	TGGGGGG	TGGGGGGGGG	non_coding_exon_variant	Os01g0679300	Os01t0679300-01	n.637_639dupGGG		Non-protein coding transcript.
chr01	27950990	TGGGGGG	TGGGGGGGGGG	non_coding_exon_variant	Os01g0679300	Os01t0679300-01	n.636_639dupGGGG		Non-protein coding transcript.
chr01	27950990	TGGGGGG	TGGGGGGGG	non_coding_exon_variant	Os01g0679300	Os01t0679300-01	n.638_639dupGG		Non-protein coding transcript.
chr01	27951064	A	G	non_coding_exon_variant	Os01g0679300	Os01t0679300-01	n.707A>G		Non-protein coding transcript.
chr01	27951109	A	G	non_coding_exon_variant	Os01g0679300	Os01t0679300-01	n.752A>G		Non-protein coding transcript.
chr01	27951182	T	C	non_coding_exon_variant	Os01g0679300	Os01t0679300-01	n.825T>C		Non-protein coding transcript.
chr01	27951201	A	G	non_coding_exon_variant	Os01g0679300	Os01t0679300-01	n.844A>G		Non-protein coding transcript.
chr01	27951279	A	G	non_coding_exon_variant	Os01g0679300	Os01t0679300-01	n.922A>G		Non-protein coding transcript.
chr01	27953468	C	T	non_coding_exon_variant	Os01g0679400	Os01t0679400-01	n.160C>T		Non-protein coding transcript.
chr01	27953475	GTGCCGA	GTGCCGAATGCCGA	non_coding_exon_variant	Os01g0679400	Os01t0679400-01	n.173_174insATGCCGA		Non-protein coding transcript.
chr01	27953533	G	A	non_coding_exon_variant	Os01g0679400	Os01t0679400-01	n.225G>A		Non-protein coding transcript.
chr01	27960355	CGCGCCATGC	CGCGCCATGCGCCATGC	frameshift_variant	Os01g0679550	Os01t0679550-00	c.4_5insGCCATGC	p.His2fs	Similar to Aspartic proteinase nepenthesin-2.
chr01	27961821	G	A	missense_variant	Os01g0679600	Os01t0679600-01	c.76G>A	p.Ala26Thr	Similar to THAP domain-containing protein 4.
chr01	27961821	G	A	missense_variant	Os01g0679600	Os01t0679600-02	c.28G>A	p.Ala10Thr	Region of unknown function DUF1794 domain containing protein.
chr01	27965074	C	T	missense_variant	Os01g0679600	Os01t0679600-01	c.431C>T	p.Ala144Val	Similar to THAP domain-containing protein 4.
chr01	27965074	C	T	missense_variant	Os01g0679600	Os01t0679600-02	c.392C>T	p.Ala131Val	Region of unknown function DUF1794 domain containing protein.
chr01	27983721	C	T	missense_variant	Os01g0680000	Os01t0680000-00	c.326G>A	p.Gly109Glu	Hypothetical protein.
chr01	27983831	G	C	synonymous_variant	Os01g0680000	Os01t0680000-00	c.216C>G	p.Val72Val	Hypothetical protein.
chr01	27983848	GGCCGCCGCCGCCGCCGCCGCCGCC	GGCCGCCGCCGCCGCCGCC	inframe_deletion	Os01g0680000	Os01t0680000-00	c.175_180delGGCGGC	p.Gly59_Gly60del	Hypothetical protein.
chr01	27983980	C	T	missense_variant	Os01g0680000	Os01t0680000-00	c.67G>A	p.Ala23Thr	Hypothetical protein.
chr01	27984036	A	C	missense_variant	Os01g0679900	Os01t0679900-01	c.20A>C	p.Gln7Pro	Similar to Ythdf2-prov protein.
chr01	27984036	A	C	missense_variant	Os01g0680000	Os01t0680000-00	c.11T>G	p.Leu4Arg	Hypothetical protein.
chr01	27985590	G	T	missense_variant	Os01g0679900	Os01t0679900-01	c.297G>T	p.Glu99Asp	Similar to Ythdf2-prov protein.
chr01	27985590	G	T	missense_variant	Os01g0679900	Os01t0679900-02	c.264G>T	p.Glu88Asp	Similar to predicted protein.
chr01	27985590	G	T	missense_variant	Os01g0679900	Os01t0679900-03	c.162G>T	p.Glu54Asp	Conserved hypothetical protein.
chr01	27986403	T	C	synonymous_variant	Os01g0679900	Os01t0679900-01	c.342T>C	p.Cys114Cys	Similar to Ythdf2-prov protein.
chr01	27986403	T	C	synonymous_variant	Os01g0679900	Os01t0679900-02	c.309T>C	p.Cys103Cys	Similar to predicted protein.
chr01	27986597	C	A	missense_variant	Os01g0679900	Os01t0679900-01	c.536C>A	p.Pro179His	Similar to Ythdf2-prov protein.
chr01	27986597	C	A	missense_variant	Os01g0679900	Os01t0679900-02	c.503C>A	p.Pro168His	Similar to predicted protein.
chr01	27986977	A	G	missense_variant	Os01g0679900	Os01t0679900-01	c.827A>G	p.Asp276Gly	Similar to Ythdf2-prov protein.
chr01	27986977	A	G	missense_variant	Os01g0679900	Os01t0679900-02	c.794A>G	p.Asp265Gly	Similar to predicted protein.
chr01	27988474	C	T	synonymous_variant	Os01g0679900	Os01t0679900-01	c.1569C>T	p.Phe523Phe	Similar to Ythdf2-prov protein.
chr01	27988474	C	T	synonymous_variant	Os01g0679900	Os01t0679900-02	c.1536C>T	p.Phe512Phe	Similar to predicted protein.
chr01	27996158	C	T	synonymous_variant	Os01g0680200	Os01t0680200-01	c.138C>T	p.Gly46Gly	Protein of unknown function DUF250 domain containing protein.
chr01	27996530	T	C	synonymous_variant	Os01g0680100	Os01t0680100-01	c.423A>G	p.Glu141Glu	Hypothetical protein.
chr01	27996530	T	C	synonymous_variant	Os01g0680200	Os01t0680200-01	c.510T>C	p.Ser170Ser	Protein of unknown function DUF250 domain containing protein.
chr01	27996869	A	C	missense_variant	Os01g0680100	Os01t0680100-01	c.84T>G	p.Ile28Met	Hypothetical protein.
chr01	27996869	A	C	missense_variant	Os01g0680200	Os01t0680200-01	c.849A>C	p.Leu283Phe	Protein of unknown function DUF250 domain containing protein.
chr01	27997117	C	A	missense_variant	Os01g0680200	Os01t0680200-01	c.1097C>A	p.Ala366Asp	Protein of unknown function DUF250 domain containing protein.
chr01	28009269	CAGAAG	CAG	inframe_deletion	Os01g0680400	Os01t0680400-01	c.217_219delAAG	p.Lys73del	Histone-fold domain containing protein.
chr01	28010019	A	G	synonymous_variant	Os01g0680400	Os01t0680400-01	c.336A>G	p.Gln112Gln	Histone-fold domain containing protein.
chr01	28013224	G	T	stop_gained	Os01g0680600	Os01t0680600-01	c.487G>T	p.Glu163*	Conserved hypothetical protein.
chr01	28013224	G	T	stop_gained	Os01g0680600	Os01t0680600-02	c.487G>T	p.Glu163*	Conserved hypothetical protein.
chr01	28013224	G	T	missense_variant	Os01g0680500	Os01t0680500-01	c.403C>A	p.Pro135Thr	Hypothetical protein.
chr01	28013225	A	C	missense_variant	Os01g0680600	Os01t0680600-01	c.488A>C	p.Glu163Ala	Conserved hypothetical protein.
chr01	28013225	A	C	missense_variant	Os01g0680600	Os01t0680600-02	c.488A>C	p.Glu163Ala	Conserved hypothetical protein.
chr01	28013225	A	C	synonymous_variant	Os01g0680500	Os01t0680500-01	c.402T>G	p.Thr134Thr	Hypothetical protein.
chr01	28015000	G	C	missense_variant	Os01g0680650	Os01t0680650-00	c.273G>C	p.Gln91His	Hypothetical conserved gene.
chr01	28015017	C	T	missense_variant	Os01g0680650	Os01t0680650-00	c.290C>T	p.Pro97Leu	Hypothetical conserved gene.
chr01	28017942	T	A	missense_variant	Os01g0680700	Os01t0680700-03	c.1201A>T	p.Thr401Ser	Hypothetical conserved gene.
chr01	28018279	A	G	synonymous_variant	Os01g0680700	Os01t0680700-01	c.981T>C	p.Pro327Pro	Protein of unknown function DUF1639 family protein.
chr01	28018279	A	G	synonymous_variant	Os01g0680700	Os01t0680700-02	c.981T>C	p.Pro327Pro	Hypothetical conserved gene.
chr01	28018279	A	G	synonymous_variant	Os01g0680700	Os01t0680700-03	c.981T>C	p.Pro327Pro	Hypothetical conserved gene.
chr01	28018512	A	G	missense_variant	Os01g0680700	Os01t0680700-01	c.748T>C	p.Tyr250His	Protein of unknown function DUF1639 family protein.
chr01	28018512	A	G	missense_variant	Os01g0680700	Os01t0680700-02	c.748T>C	p.Tyr250His	Hypothetical conserved gene.
chr01	28018512	A	G	missense_variant	Os01g0680700	Os01t0680700-03	c.748T>C	p.Tyr250His	Hypothetical conserved gene.
chr01	28020068	G	A	missense_variant	Os01g0680700	Os01t0680700-01	c.302C>T	p.Ser101Leu	Protein of unknown function DUF1639 family protein.
chr01	28020068	G	A	missense_variant	Os01g0680700	Os01t0680700-02	c.302C>T	p.Ser101Leu	Hypothetical conserved gene.
chr01	28020068	G	A	missense_variant	Os01g0680700	Os01t0680700-03	c.302C>T	p.Ser101Leu	Hypothetical conserved gene.
chr01	28030761	C	A	missense_variant	Os01g0680950	Os01t0680950-01	c.37C>A	p.Gln13Lys	Hypothetical gene.
chr01	28030992	C	T	synonymous_variant	Os01g0680900	Os01t0680900-02	c.387G>A	p.Gln129Gln	Cytochrome b561/ferric reductase transmembrane domain containing protein.
chr01	28030992	C	T	synonymous_variant	Os01g0680900	Os01t0680900-01	c.387G>A	p.Gln129Gln	Similar to Dopamine beta-monooxygenase.
chr01	28030992	C	T	synonymous_variant	Os01g0680950	Os01t0680950-01	c.268C>T	p.Leu90Leu	Hypothetical gene.
chr01	28034677	G	C	missense_variant	Os01g0681000	Os01t0681000-01	c.840C>G	p.Asp280Glu	Uncharacterised protein family UPF0089 domain containing protein.
chr01	28034677	G	C	synonymous_variant	Os01g0681050	Os01t0681050-00	c.177G>C	p.Ser59Ser	Hypothetical protein.
chr01	28035190	A	G	synonymous_variant	Os01g0681000	Os01t0681000-01	c.327T>C	p.Pro109Pro	Uncharacterised protein family UPF0089 domain containing protein.
chr01	28055864	T	C	synonymous_variant	Os01g0681100	Os01t0681100-01	c.246T>C	p.Asp82Asp	Similar to Dynamin-related protein 1B (Dynamin-like protein B).
chr01	28055864	T	C	synonymous_variant	Os01g0681150	Os01t0681150-00	c.102A>G	p.Leu34Leu	Hypothetical protein.
chr01	28055891	TCC	TCCC	frameshift_variant	Os01g0681100	Os01t0681100-01	c.275dupC	p.Thr93fs	Similar to Dynamin-related protein 1B (Dynamin-like protein B).
chr01	28055897	C	G	synonymous_variant	Os01g0681100	Os01t0681100-01	c.279C>G	p.Thr93Thr	Similar to Dynamin-related protein 1B (Dynamin-like protein B).
chr01	28056932	C	A	missense_variant	Os01g0681100	Os01t0681100-01	c.532C>A	p.His178Asn	Similar to Dynamin-related protein 1B (Dynamin-like protein B).
chr01	28063881	A	G	synonymous_variant	Os01g0681200	Os01t0681200-01	c.1032T>C	p.Thr344Thr	Similar to Acyl-CoA synthetase (EC 6.2.1.3).
chr01	28063881	A	G	synonymous_variant	Os01g0681200	Os01t0681200-02	c.1032T>C	p.Thr344Thr	Similar to Acyl-CoA synthetase (EC 6.2.1.3).
chr01	28066725	C	T	synonymous_variant	Os01g0681332	Os01t0681332-01	c.21C>T	p.Gly7Gly	Hypothetical gene.
chr01	28067371	C	T	splice_region_variant	Os01g0681332	Os01t0681332-01	c.*310C>T		Hypothetical gene.
chr01	28071690	T	C	synonymous_variant	Os01g0681400	Os01t0681400-01	c.1230A>G	p.Leu410Leu	Similar to Autophagy protein beclin1.
chr01	28072904	T	C	missense_variant	Os01g0681400	Os01t0681400-01	c.917A>G	p.Gln306Arg	Similar to Autophagy protein beclin1.
chr01	28074163	T	A	missense_variant	Os01g0681400	Os01t0681400-01	c.731A>T	p.Gln244Leu	Similar to Autophagy protein beclin1.
chr01	28080417	ACCCCC	ACCCCCC	frameshift_variant	Os01g0681600	Os01t0681600-01	c.31dupC	p.Leu11fs	Hypothetical conserved gene.
chr01	28080535	G	C	synonymous_variant	Os01g0681600	Os01t0681600-01	c.144G>C	p.Arg48Arg	Hypothetical conserved gene.
chr01	28080535	G	C	synonymous_variant	Os01g0681600	Os01t0681600-02	c.36G>C	p.Arg12Arg	Similar to Splicing factor 3A subunit 3 (Spliceosome associated protein 61) (SAP 61) (SF3a60).
chr01	28082037	T	A	synonymous_variant	Os01g0681600	Os01t0681600-01	c.1149T>A	p.Ala383Ala	Hypothetical conserved gene.
chr01	28082037	T	A	synonymous_variant	Os01g0681600	Os01t0681600-02	c.1041T>A	p.Ala347Ala	Similar to Splicing factor 3A subunit 3 (Spliceosome associated protein 61) (SAP 61) (SF3a60).
chr01	28083295	T	C	splice_region_variant	Os01g0681600	Os01t0681600-02	c.*153T>C		Similar to Splicing factor 3A subunit 3 (Spliceosome associated protein 61) (SAP 61) (SF3a60).
chr01	28091304	G	T	non_coding_exon_variant	Os01g0681900	Os01t0681900-01	n.208C>A		Non-protein coding transcript.
chr01	28091450	TAGATTGCA	TA	non_coding_exon_variant	Os01g0681900	Os01t0681900-01	n.54_60delTGCAATC		Non-protein coding transcript.
chr01	28098921	T	C	synonymous_variant	Os01g0682001	Os01t0682001-01	c.1596A>G	p.Lys532Lys	Similar to NADH dependent Glutamate Synthase.
chr01	28101379	C	T	missense_variant	Os01g0682001	Os01t0682001-01	c.505G>A	p.Gly169Ser	Similar to NADH dependent Glutamate Synthase.
chr01	28119081	T	C	missense_variant	Os01g0682200	Os01t0682200-00	c.80A>G	p.Lys27Arg	Similar to predicted protein.
chr01	28129051	T	C	synonymous_variant	Os01g0682500	Os01t0682500-01	c.924T>C	p.Val308Val	Similar to Protein Kinase C630.09c.
chr01	28130446	T	C	non_coding_exon_variant	Os01g0682601	Os01t0682601-00	n.56T>C		Non-protein coding transcript.
chr01	28130508	TG	TTGG	splice_region_variant	Os01g0682700	Os01t0682700-01	c.*1250_*1251insCA		Conserved hypothetical protein.
chr01	28130508	TG	TGG	splice_region_variant	Os01g0682700	Os01t0682700-01	c.*1249_*1250insC		Conserved hypothetical protein.
chr01	28131776	A	G	synonymous_variant	Os01g0682700	Os01t0682700-01	c.217T>C	p.Leu73Leu	Conserved hypothetical protein.
chr01	28131802	G	A	missense_variant	Os01g0682700	Os01t0682700-01	c.191C>T	p.Ser64Leu	Conserved hypothetical protein.
chr01	28131930	T	C	synonymous_variant	Os01g0682700	Os01t0682700-01	c.63A>G	p.Gly21Gly	Conserved hypothetical protein.
chr01	28131977	A	T	missense_variant	Os01g0682700	Os01t0682700-01	c.16T>A	p.Cys6Ser	Conserved hypothetical protein.
chr01	28131992	C	T	missense_variant	Os01g0682700	Os01t0682700-01	c.1G>A	p.Val1Ile	Conserved hypothetical protein.
chr01	28137881	T	C	missense_variant	Os01g0683100	Os01t0683100-01	c.583T>C	p.Ser195Pro	Similar to Katanin p60 ATPase-containing subunit (EC 3.6.4.3) (Katanin p60 subunit) (p60 katanin) (Atp60) (CAD ATPase) (Katanin 1) (BOTERO1 protein) (ECTOPIC ROOT HAIR 3 protein) (FAT ROOT protein) (FRAGILE FIBER 2 protein) (AtAAA1).
chr01	28137881	T	C	missense_variant	Os01g0683100	Os01t0683100-02	c.202T>C	p.Ser68Pro	Similar to LUE1 protein.
chr01	28140381	G	C	synonymous_variant	Os01g0683100	Os01t0683100-01	c.624G>C	p.Gly208Gly	Similar to Katanin p60 ATPase-containing subunit (EC 3.6.4.3) (Katanin p60 subunit) (p60 katanin) (Atp60) (CAD ATPase) (Katanin 1) (BOTERO1 protein) (ECTOPIC ROOT HAIR 3 protein) (FAT ROOT protein) (FRAGILE FIBER 2 protein) (AtAAA1).
chr01	28140381	G	T	synonymous_variant	Os01g0683100	Os01t0683100-01	c.624G>T	p.Gly208Gly	Similar to Katanin p60 ATPase-containing subunit (EC 3.6.4.3) (Katanin p60 subunit) (p60 katanin) (Atp60) (CAD ATPase) (Katanin 1) (BOTERO1 protein) (ECTOPIC ROOT HAIR 3 protein) (FAT ROOT protein) (FRAGILE FIBER 2 protein) (AtAAA1).
chr01	28140381	G	C	synonymous_variant	Os01g0683100	Os01t0683100-02	c.243G>C	p.Gly81Gly	Similar to LUE1 protein.
chr01	28140381	G	T	synonymous_variant	Os01g0683100	Os01t0683100-02	c.243G>T	p.Gly81Gly	Similar to LUE1 protein.
chr01	28165124	A	G	missense_variant	Os01g0683400	Os01t0683400-01	c.1060A>G	p.Ser354Gly	Similar to Origin recognition complex 4.
chr01	28166482	A	T	non_coding_exon_variant	Os01g0683500	Os01t0683500-01	n.730T>A		Non-protein coding transcript.
chr01	28166600	A	G	non_coding_exon_variant	Os01g0683500	Os01t0683500-01	n.612T>C		Non-protein coding transcript.
chr01	28168473	G	A	missense_variant	Os01g0683550	Os01t0683550-00	c.718C>T	p.Arg240Trp	Similar to phosphatidylserine synthase 2.
chr01	28168473	G	A	non_coding_exon_variant	Os01g0683525	Os01t0683525-00	n.427G>A		Non-protein coding transcript.
chr01	28169068	T	G	non_coding_exon_variant	Os01g0683525	Os01t0683525-00	n.450T>G		Non-protein coding transcript.
chr01	28169481	G	C	synonymous_variant	Os01g0683550	Os01t0683550-00	c.570C>G	p.Thr190Thr	Similar to phosphatidylserine synthase 2.
chr01	28172482	A	G	synonymous_variant	Os01g0683550	Os01t0683550-00	c.81T>C	p.Asp27Asp	Similar to phosphatidylserine synthase 2.
chr01	28177386	CGGCGGCGGT	C	inframe_deletion	Os01g0683700	Os01t0683700-01	c.520_528delGGCGGCGGT	p.Gly174_Gly176del	Protein of unknown function DUF599 family protein.
chr01	28188174	T	C	missense_variant	Os01g0684200	Os01t0684200-01	c.13T>C	p.Ser5Pro	Conserved hypothetical protein.
chr01	28190284	C	G	missense_variant	Os01g0684200	Os01t0684200-01	c.151C>G	p.Arg51Gly	Conserved hypothetical protein.
chr01	28190404	A	G	missense_variant	Os01g0684200	Os01t0684200-01	c.271A>G	p.Thr91Ala	Conserved hypothetical protein.
chr01	28194062	C	T	synonymous_variant	Os01g0684301	Os01t0684301-01	c.339G>A	p.Ser113Ser	Conserved hypothetical protein.
chr01	28194201	A	G	missense_variant	Os01g0684301	Os01t0684301-01	c.200T>C	p.Leu67Ser	Conserved hypothetical protein.
chr01	28194210	C	T	missense_variant	Os01g0684301	Os01t0684301-01	c.191G>A	p.Arg64Lys	Conserved hypothetical protein.
chr01	28194228	A	G	missense_variant	Os01g0684301	Os01t0684301-01	c.173T>C	p.Leu58Pro	Conserved hypothetical protein.
chr01	28194313	G	A	missense_variant	Os01g0684301	Os01t0684301-01	c.88C>T	p.Pro30Ser	Conserved hypothetical protein.
chr01	28199980	G	A	non_coding_exon_variant	Os01g0684400	Os01t0684400-01	n.265G>A		Non-protein coding transcript.
chr01	28210398	C	T	non_coding_exon_variant	Os01g0684601	Os01t0684601-00	n.142C>T		Non-protein coding transcript.
chr01	28210438	A	G	non_coding_exon_variant	Os01g0684601	Os01t0684601-00	n.182A>G		Non-protein coding transcript.
chr01	28210710	T	G	non_coding_exon_variant	Os01g0684601	Os01t0684601-00	n.454T>G		Non-protein coding transcript.
chr01	28210744	A	G	non_coding_exon_variant	Os01g0684601	Os01t0684601-00	n.488A>G		Non-protein coding transcript.
chr01	28210751	C	T	non_coding_exon_variant	Os01g0684601	Os01t0684601-00	n.495C>T		Non-protein coding transcript.
chr01	28232199	G	A	stop_gained	Os01g0684800	Os01t0684800-01	c.74G>A	p.Trp25*	Protein prenyltransferase, alpha subunit domain containing protein.
chr01	28232284	A	G	synonymous_variant	Os01g0684800	Os01t0684800-01	c.159A>G	p.Ala53Ala	Protein prenyltransferase, alpha subunit domain containing protein.
chr01	28232607	G	A	missense_variant	Os01g0684800	Os01t0684800-01	c.335G>A	p.Cys112Tyr	Protein prenyltransferase, alpha subunit domain containing protein.
chr01	28233651	C	A	missense_variant	Os01g0684800	Os01t0684800-01	c.571C>A	p.His191Asn	Protein prenyltransferase, alpha subunit domain containing protein.
chr01	28236169	T	G	synonymous_variant	Os01g0684900	Os01t0684900-01	c.1086A>C	p.Arg362Arg	Multi antimicrobial extrusion protein MatE family protein.
chr01	28238283	A	G	missense_variant	Os01g0684900	Os01t0684900-01	c.173T>C	p.Phe58Ser	Multi antimicrobial extrusion protein MatE family protein.
chr01	28238448	GCGGCCA	GCGGCCACGGCCA	inframe_insertion	Os01g0684900	Os01t0684900-01	c.1_2insTGGCCG	p.Met1_Ala2insAlaVal	Multi antimicrobial extrusion protein MatE family protein.
chr01	28241890	CTTTTTT	CTTTTTTT	frameshift_variant	Os01g0685100	Os01t0685100-02	c.49dupT	p.Tyr17fs	Conserved hypothetical protein.
chr01	28242212	G	A	missense_variant	Os01g0685100	Os01t0685100-02	c.365G>A	p.Arg122His	Conserved hypothetical protein.
chr01	28243557	A	G	missense_variant	Os01g0685200	Os01t0685200-01	c.542T>C	p.Val181Ala	Similar to anti-silencing protein 1.
chr01	28247177	G	A	missense_variant	Os01g0685300	Os01t0685300-01	c.13G>A	p.Gly5Arg	Conserved hypothetical protein.
chr01	28247178	G	A	missense_variant	Os01g0685300	Os01t0685300-01	c.14G>A	p.Gly5Glu	Conserved hypothetical protein.
chr01	28247305	A	G	synonymous_variant	Os01g0685300	Os01t0685300-01	c.141A>G	p.Arg47Arg	Conserved hypothetical protein.
chr01	28247494	C	T	synonymous_variant	Os01g0685300	Os01t0685300-01	c.330C>T	p.His110His	Conserved hypothetical protein.
chr01	28247541	C	G	missense_variant	Os01g0685300	Os01t0685300-01	c.377C>G	p.Thr126Ser	Conserved hypothetical protein.
chr01	28247542	C	A	synonymous_variant	Os01g0685300	Os01t0685300-01	c.378C>A	p.Thr126Thr	Conserved hypothetical protein.
chr01	28250913	A	G	synonymous_variant	Os01g0685400	Os01t0685400-01	c.327A>G	p.Ser109Ser	Homeodomain-like domain containing protein.
chr01	28262643	A	G	synonymous_variant	Os01g0685600	Os01t0685600-01	c.57A>G	p.Pro19Pro	Hypothetical protein.
chr01	28262687	C	T	missense_variant	Os01g0685600	Os01t0685600-01	c.101C>T	p.Ala34Val	Hypothetical protein.
chr01	28277966	G	A	stop_gained	Os01g0685850	Os01t0685850-00	c.421C>T	p.Arg141*	Hypothetical protein.
chr01	28277966	G	A	synonymous_variant	Os01g0685800	Os01t0685800-01	c.159G>A	p.Ser53Ser	Similar to ATP synthase beta chain, mitochondrial precursor (EC 3.6.3.14).
chr01	28280660	C	T	synonymous_variant	Os01g0685800	Os01t0685800-01	c.1335C>T	p.His445His	Similar to ATP synthase beta chain, mitochondrial precursor (EC 3.6.3.14).
chr01	28280660	C	T	synonymous_variant	Os01g0685800	Os01t0685800-02	c.1149C>T	p.His383His	Similar to ATP synthase subunit beta, mitochondrial.
chr01	28284683	T	C	synonymous_variant	Os01g0685900	Os01t0685900-01	c.600T>C	p.Asp200Asp	Similar to 65kD microtubule associated protein.
chr01	28284683	T	C	synonymous_variant	Os01g0685900	Os01t0685900-02	c.600T>C	p.Asp200Asp	Similar to 65kD microtubule associated protein.
chr01	28285232	A	T	synonymous_variant	Os01g0685900	Os01t0685900-01	c.975A>T	p.Leu325Leu	Similar to 65kD microtubule associated protein.
chr01	28285232	A	T	synonymous_variant	Os01g0685900	Os01t0685900-02	c.975A>T	p.Leu325Leu	Similar to 65kD microtubule associated protein.
chr01	28299670	G	A	missense_variant	Os01g0686100	Os01t0686100-01	c.70G>A	p.Glu24Lys	Hypothetical conserved gene.
chr01	28299670	G	A	missense_variant	Os01g0686100	Os01t0686100-02	c.70G>A	p.Glu24Lys	Hypothetical conserved gene.
chr01	28299760	T	A	missense_variant	Os01g0686100	Os01t0686100-01	c.160T>A	p.Leu54Met	Hypothetical conserved gene.
chr01	28299760	T	A	missense_variant	Os01g0686100	Os01t0686100-02	c.160T>A	p.Leu54Met	Hypothetical conserved gene.
chr01	28303322	T	C	missense_variant	Os01g0686200	Os01t0686200-01	c.32T>C	p.Leu11Pro	UDP-glucuronosyl/UDP-glucosyltransferase family protein.
chr01	28303526	G	T	missense_variant	Os01g0686200	Os01t0686200-01	c.236G>T	p.Gly79Val	UDP-glucuronosyl/UDP-glucosyltransferase family protein.
chr01	28303602	T	C	synonymous_variant	Os01g0686200	Os01t0686200-01	c.312T>C	p.Gly104Gly	UDP-glucuronosyl/UDP-glucosyltransferase family protein.
chr01	28303743	G	A	synonymous_variant	Os01g0686200	Os01t0686200-01	c.453G>A	p.Gln151Gln	UDP-glucuronosyl/UDP-glucosyltransferase family protein.
chr01	28303899	C	T	synonymous_variant	Os01g0686200	Os01t0686200-01	c.609C>T	p.Asn203Asn	UDP-glucuronosyl/UDP-glucosyltransferase family protein.
chr01	28308338	G	T	missense_variant	Os01g0686300	Os01t0686300-01	c.626G>T	p.Arg209Leu	UDP-glucuronosyl/UDP-glucosyltransferase family protein.
chr01	28308595	G	T	missense_variant	Os01g0686300	Os01t0686300-01	c.883G>T	p.Val295Leu	UDP-glucuronosyl/UDP-glucosyltransferase family protein.
chr01	28309059	T	G	missense_variant	Os01g0686300	Os01t0686300-01	c.1347T>G	p.Asn449Lys	UDP-glucuronosyl/UDP-glucosyltransferase family protein.
chr01	28319275	AGA	AGACGA	disruptive_inframe_insertion	Os01g0686500	Os01t0686500-01	c.10_11insCGA	p.Gln3_Ile4insThr	Protein of unknown function DUF1618 domain containing protein.
chr01	28319383	G	A	missense_variant	Os01g0686500	Os01t0686500-01	c.41G>A	p.Arg14Lys	Protein of unknown function DUF1618 domain containing protein.
chr01	28319403	ACGC	A	disruptive_inframe_deletion	Os01g0686500	Os01t0686500-01	c.62_64delCGC	p.Thr21_Gln22delinsLys	Protein of unknown function DUF1618 domain containing protein.
chr01	28319419	G	A	missense_variant	Os01g0686500	Os01t0686500-01	c.77G>A	p.Arg26Lys	Protein of unknown function DUF1618 domain containing protein.
chr01	28319459	C	A	synonymous_variant	Os01g0686500	Os01t0686500-01	c.117C>A	p.Gly39Gly	Protein of unknown function DUF1618 domain containing protein.
chr01	28319480	G	A	synonymous_variant	Os01g0686500	Os01t0686500-01	c.138G>A	p.Glu46Glu	Protein of unknown function DUF1618 domain containing protein.
chr01	28319515	A	C	missense_variant	Os01g0686500	Os01t0686500-01	c.173A>C	p.Asn58Thr	Protein of unknown function DUF1618 domain containing protein.
chr01	28319527	GCGACGA	GCGA	disruptive_inframe_deletion	Os01g0686500	Os01t0686500-01	c.189_191delCGA	p.Asp64del	Protein of unknown function DUF1618 domain containing protein.
chr01	28319574	C	T	synonymous_variant	Os01g0686500	Os01t0686500-01	c.232C>T	p.Leu78Leu	Protein of unknown function DUF1618 domain containing protein.
chr01	28319625	C	T	missense_variant	Os01g0686500	Os01t0686500-01	c.283C>T	p.Leu95Phe	Protein of unknown function DUF1618 domain containing protein.
chr01	28319983	G	A	missense_variant	Os01g0686500	Os01t0686500-01	c.641G>A	p.Gly214Asp	Protein of unknown function DUF1618 domain containing protein.
chr01	28320030	A	T	missense_variant	Os01g0686500	Os01t0686500-01	c.688A>T	p.Ile230Phe	Protein of unknown function DUF1618 domain containing protein.
chr01	28320148	A	C	missense_variant	Os01g0686500	Os01t0686500-01	c.806A>C	p.His269Pro	Protein of unknown function DUF1618 domain containing protein.
chr01	28322678	G	A	missense_variant	Os01g0686600	Os01t0686600-01	c.19G>A	p.Ala7Thr	RNA-processing protein, HAT helix domain containing protein.
chr01	28322717	C	T	synonymous_variant	Os01g0686600	Os01t0686600-01	c.58C>T	p.Leu20Leu	RNA-processing protein, HAT helix domain containing protein.
chr01	28322806	GGAGCGCGCCGTCATCTACGAGCGCGCCGT	GGAGCGCGCCGT	disruptive_inframe_deletion	Os01g0686600	Os01t0686600-01	c.159_176delCATCTACGAGCGCGCCGT	p.Ile54_Val59del	RNA-processing protein, HAT helix domain containing protein.
chr01	28323869	TG	TGGGTGTAGTTCGCG	frameshift_variant	Os01g0686650	Os01t0686650-00	c.648_649insCGCGAACTACACC	p.His217fs	Hypothetical protein.
chr01	28324074	AGCCGCCGCCGCCGCCGCCG	AGCCGCCGCCGCCGCCGCCGCCG	inframe_insertion	Os01g0686650	Os01t0686650-00	c.425_426insCGG	p.Ala142_Gly143insGly	Hypothetical protein.
chr01	28324074	AGCCGCCGCCGCCGCCGCCG	AGCCGCCGCCGCCGCCGCCGCCG	disruptive_inframe_insertion	Os01g0686600	Os01t0686600-01	c.356_358dupCCG	p.Ala119dup	RNA-processing protein, HAT helix domain containing protein.
chr01	28324304	A	G	missense_variant	Os01g0686600	Os01t0686600-01	c.569A>G	p.Tyr190Cys	RNA-processing protein, HAT helix domain containing protein.
chr01	28324304	A	G	missense_variant	Os01g0686650	Os01t0686650-00	c.215T>C	p.Val72Ala	Hypothetical protein.
chr01	28324416	A	G	missense_variant	Os01g0686650	Os01t0686650-00	c.103T>C	p.Phe35Leu	Hypothetical protein.
chr01	28324416	A	G	synonymous_variant	Os01g0686600	Os01t0686600-01	c.681A>G	p.Glu227Glu	RNA-processing protein, HAT helix domain containing protein.
chr01	28324439	G	C	missense_variant	Os01g0686600	Os01t0686600-01	c.704G>C	p.Arg235Pro	RNA-processing protein, HAT helix domain containing protein.
chr01	28324439	G	C	missense_variant	Os01g0686650	Os01t0686650-00	c.80C>G	p.Ala27Gly	Hypothetical protein.
chr01	28324562	A	C	missense_variant	Os01g0686600	Os01t0686600-01	c.827A>C	p.Gln276Pro	RNA-processing protein, HAT helix domain containing protein.
chr01	28331171	T	C	synonymous_variant	Os01g0686800	Os01t0686800-02	c.276T>C	p.Ser92Ser	Similar to Guanine nucleotide-binding protein subunit beta-like protein A.
chr01	28331171	T	C	synonymous_variant	Os01g0686800	Os01t0686800-01	c.276T>C	p.Ser92Ser	Protein containing the WD-40 repeat, Innate immunuty
chr01	28331249	A	G	synonymous_variant	Os01g0686800	Os01t0686800-02	c.354A>G	p.Lys118Lys	Similar to Guanine nucleotide-binding protein subunit beta-like protein A.
chr01	28331249	A	G	synonymous_variant	Os01g0686800	Os01t0686800-01	c.354A>G	p.Lys118Lys	Protein containing the WD-40 repeat, Innate immunuty
chr01	28333024	A	C	synonymous_variant	Os01g0686800	Os01t0686800-02	c.967A>C	p.Arg323Arg	Similar to Guanine nucleotide-binding protein subunit beta-like protein A.
chr01	28333024	A	C	synonymous_variant	Os01g0686800	Os01t0686800-01	c.967A>C	p.Arg323Arg	Protein containing the WD-40 repeat, Innate immunuty
chr01	28343128	A	G	missense_variant	Os01g0687150	Os01t0687150-00	c.521T>C	p.Phe174Ser	Similar to ATPUP3.
chr01	28343307	C	A	synonymous_variant	Os01g0687150	Os01t0687150-00	c.342G>T	p.Pro114Pro	Similar to ATPUP3.
chr01	28343441	G	C	missense_variant	Os01g0687150	Os01t0687150-00	c.208C>G	p.Leu70Val	Similar to ATPUP3.
chr01	28343483	C	T	missense_variant	Os01g0687150	Os01t0687150-00	c.166G>A	p.Gly56Ser	Similar to ATPUP3.
chr01	28343499	GCGTCGTCGTCGTCGTCG	GCGTCGTCGTCGTCG	inframe_deletion	Os01g0687150	Os01t0687150-00	c.133_135delCGA	p.Arg45del	Similar to ATPUP3.
chr01	28348201	A	G	missense_variant	Os01g0687300	Os01t0687300-01	c.485A>G	p.Asp162Gly	Conserved hypothetical protein.
chr01	28348201	A	G	missense_variant	Os01g0687300	Os01t0687300-02	c.485A>G	p.Asp162Gly	Conserved hypothetical protein.
chr01	28348435	A	G	missense_variant	Os01g0687300	Os01t0687300-01	c.719A>G	p.Glu240Gly	Conserved hypothetical protein.
chr01	28348435	A	G	missense_variant	Os01g0687300	Os01t0687300-02	c.719A>G	p.Glu240Gly	Conserved hypothetical protein.
chr01	28348806	T	C	missense_variant	Os01g0687300	Os01t0687300-01	c.1090T>C	p.Tyr364His	Conserved hypothetical protein.
chr01	28348806	T	C	missense_variant	Os01g0687300	Os01t0687300-02	c.1090T>C	p.Tyr364His	Conserved hypothetical protein.
chr01	28348809	C	G	missense_variant	Os01g0687300	Os01t0687300-01	c.1093C>G	p.Gln365Glu	Conserved hypothetical protein.
chr01	28348809	C	G	missense_variant	Os01g0687300	Os01t0687300-02	c.1093C>G	p.Gln365Glu	Conserved hypothetical protein.
chr01	28350025	C	T	missense_variant	Os01g0687300	Os01t0687300-01	c.1580C>T	p.Ser527Phe	Conserved hypothetical protein.
chr01	28350025	C	T	missense_variant	Os01g0687300	Os01t0687300-02	c.1580C>T	p.Ser527Phe	Conserved hypothetical protein.
chr01	28350148	C	T	missense_variant	Os01g0687300	Os01t0687300-01	c.1703C>T	p.Ala568Val	Conserved hypothetical protein.
chr01	28350148	C	T	missense_variant	Os01g0687300	Os01t0687300-02	c.1703C>T	p.Ala568Val	Conserved hypothetical protein.
chr01	28355339	C	A	missense_variant	Os01g0687400	Os01t0687400-01	c.709G>T	p.Ala237Ser	Similar to Chitinase (EC 3.2.1.14).
chr01	28364041	A	G	synonymous_variant	Os01g0687450	Os01t0687450-00	c.309T>C	p.Asn103Asn	Hypothetical gene.
chr01	28364140	A	G	missense_variant	Os01g0687500	Os01t0687500-01	c.79A>G	p.Thr27Ala	Methionine tRNA Formyltransferase-like domain containing protein.
chr01	28364140	A	G	synonymous_variant	Os01g0687450	Os01t0687450-00	c.210T>C	p.Gly70Gly	Hypothetical gene.
chr01	28370018	T	C	missense_variant	Os01g0687600	Os01t0687600-01	c.472A>G	p.Asn158Asp	Similar to Arginine/serine-rich coiled coil protein 1.
chr01	28370053	GGCGACCGCGACCG	GGCGACCGCGACCGCGACCG	inframe_insertion	Os01g0687600	Os01t0687600-01	c.423_424insCGGTCG	p.Ser141_Arg142insArgSer	Similar to Arginine/serine-rich coiled coil protein 1.
chr01	28370187	A	C	missense_variant	Os01g0687600	Os01t0687600-01	c.303T>G	p.Ser101Arg	Similar to Arginine/serine-rich coiled coil protein 1.
chr01	28372587	G	C	missense_variant	Os01g0687700	Os01t0687700-01	c.387C>G	p.Phe129Leu	Protein of unknown function DUF292, eukaryotic domain containing protein.
chr01	28372674	G	T	missense_variant	Os01g0687700	Os01t0687700-01	c.300C>A	p.Phe100Leu	Protein of unknown function DUF292, eukaryotic domain containing protein.
chr01	28377355	C	T	synonymous_variant	Os01g0687800	Os01t0687800-00	c.1008G>A	p.Ala336Ala	FAD linked oxidase, N-terminal domain containing protein.
chr01	28379025	G	C	missense_variant	Os01g0687800	Os01t0687800-00	c.661C>G	p.Leu221Val	FAD linked oxidase, N-terminal domain containing protein.
chr01	28379025	G	C	missense_variant	Os01g0687850	Os01t0687850-00	c.98G>C	p.Arg33Thr	Conserved hypothetical protein.
chr01	28379261	G	T	missense_variant	Os01g0687800	Os01t0687800-00	c.425C>A	p.Ala142Asp	FAD linked oxidase, N-terminal domain containing protein.
chr01	28379261	G	T	missense_variant	Os01g0687850	Os01t0687850-00	c.334G>T	p.Ala112Ser	Conserved hypothetical protein.
chr01	28379269	C	T	synonymous_variant	Os01g0687800	Os01t0687800-00	c.417G>A	p.Pro139Pro	FAD linked oxidase, N-terminal domain containing protein.
chr01	28379269	C	T	synonymous_variant	Os01g0687850	Os01t0687850-00	c.342C>T	p.Ser114Ser	Conserved hypothetical protein.
chr01	28379431	G	T	synonymous_variant	Os01g0687800	Os01t0687800-00	c.255C>A	p.Pro85Pro	FAD linked oxidase, N-terminal domain containing protein.
chr01	28379431	G	T	synonymous_variant	Os01g0687850	Os01t0687850-00	c.504G>T	p.Thr168Thr	Conserved hypothetical protein.
chr01	28379897	T	A	non_coding_exon_variant	Os01g0687900	Os01t0687900-01	n.399A>T		Non-protein coding transcript.
chr01	28379897	T	C	non_coding_exon_variant	Os01g0687900	Os01t0687900-01	n.399A>G		Non-protein coding transcript.
chr01	28380147	G	A	non_coding_exon_variant	Os01g0687900	Os01t0687900-01	n.149C>T		Non-protein coding transcript.
chr01	28380159	AAAAATAA	AAA	non_coding_exon_variant	Os01g0687900	Os01t0687900-01	n.130_134delTTATT		Non-protein coding transcript.
chr01	28380173	A	G	non_coding_exon_variant	Os01g0687900	Os01t0687900-01	n.123T>C		Non-protein coding transcript.
chr01	28380280	G	A	non_coding_exon_variant	Os01g0687900	Os01t0687900-01	n.16C>T		Non-protein coding transcript.
chr01	28380295	A	C	non_coding_exon_variant	Os01g0687900	Os01t0687900-01	n.1T>G		Non-protein coding transcript.
chr01	28381135	C	T	missense_variant	Os01g0688000	Os01t0688000-01	c.346G>A	p.Gly116Arg	Conserved hypothetical protein.
chr01	28381267	T	C	missense_variant	Os01g0688000	Os01t0688000-01	c.214A>G	p.Ser72Gly	Conserved hypothetical protein.
chr01	28381286	G	A	synonymous_variant	Os01g0688000	Os01t0688000-01	c.195C>T	p.Ser65Ser	Conserved hypothetical protein.
chr01	28381292	C	T	synonymous_variant	Os01g0688000	Os01t0688000-01	c.189G>A	p.Glu63Glu	Conserved hypothetical protein.
chr01	28381449	G	A	missense_variant	Os01g0688000	Os01t0688000-01	c.32C>T	p.Pro11Leu	Conserved hypothetical protein.
chr01	28418688	T	A	missense_variant	Os01g0688700	Os01t0688700-01	c.259A>T	p.Ser87Cys	Hypothetical gene.
chr01	28426075	T	G	missense_variant	Os01g0688900	Os01t0688900-00	c.1393A>C	p.Thr465Pro	Similar to HSP70B (heat shock protein 70B); ATP binding.
chr01	28426357	A	G	missense_variant	Os01g0688900	Os01t0688900-00	c.1111T>C	p.Ser371Pro	Similar to HSP70B (heat shock protein 70B); ATP binding.
chr01	28426444	A	G	missense_variant	Os01g0688900	Os01t0688900-00	c.1024T>C	p.Phe342Leu	Similar to HSP70B (heat shock protein 70B); ATP binding.
chr01	28427408	T	C	missense_variant	Os01g0688900	Os01t0688900-00	c.157A>G	p.Thr53Ala	Similar to HSP70B (heat shock protein 70B); ATP binding.
chr01	28432288	C	G	missense_variant	Os01g0689000	Os01t0689000-01	c.139C>G	p.Pro47Ala	Protein of unknown function DUF1639 family protein.
chr01	28432638	G	A	synonymous_variant	Os01g0689000	Os01t0689000-01	c.489G>A	p.Thr163Thr	Protein of unknown function DUF1639 family protein.
chr01	28454349	C	T	synonymous_variant	Os01g0689451	Os01t0689451-02	c.1398G>A	p.Glu466Glu	Similar to predicted protein.
chr01	28454349	C	T	synonymous_variant	Os01g0689451	Os01t0689451-01	c.1398G>A	p.Glu466Glu	Similar to predicted protein.
chr01	28456348	G	A	missense_variant	Os01g0689451	Os01t0689451-02	c.605C>T	p.Ser202Leu	Similar to predicted protein.
chr01	28456348	G	A	missense_variant	Os01g0689451	Os01t0689451-01	c.605C>T	p.Ser202Leu	Similar to predicted protein.
chr01	28469155	C	T	synonymous_variant	Os01g0689600	Os01t0689600-01	c.381G>A	p.Arg127Arg	Hypothetical conserved gene.
chr01	28469924	A	G	synonymous_variant	Os01g0689600	Os01t0689600-01	c.288T>C	p.Ser96Ser	Hypothetical conserved gene.
chr01	28483588	A	G	missense_variant	Os01g0689975	Os01t0689975-00	c.247A>G	p.Asn83Asp	Hypothetical protein.
chr01	28483588	A	G	synonymous_variant	Os01g0689900	Os01t0689900-02	c.1695T>C	p.Val565Val	Protein kinase, core domain containing protein.
chr01	28483588	A	G	synonymous_variant	Os01g0689900	Os01t0689900-03	c.1707T>C	p.Val569Val	Hypothetical conserved gene.
chr01	28483588	A	G	synonymous_variant	Os01g0689900	Os01t0689900-04	c.885T>C	p.Val295Val	Serine/threonine protein kinase-related domain containing protein.
chr01	28483612	C	T	missense_variant	Os01g0689975	Os01t0689975-00	c.271C>T	p.Leu91Phe	Hypothetical protein.
chr01	28483612	C	T	synonymous_variant	Os01g0689900	Os01t0689900-02	c.1671G>A	p.Lys557Lys	Protein kinase, core domain containing protein.
chr01	28483612	C	T	synonymous_variant	Os01g0689900	Os01t0689900-03	c.1683G>A	p.Lys561Lys	Hypothetical conserved gene.
chr01	28483612	C	T	synonymous_variant	Os01g0689900	Os01t0689900-04	c.861G>A	p.Lys287Lys	Serine/threonine protein kinase-related domain containing protein.
chr01	28484552	C	T	synonymous_variant	Os01g0689900	Os01t0689900-02	c.987G>A	p.Ser329Ser	Protein kinase, core domain containing protein.
chr01	28484552	C	T	synonymous_variant	Os01g0689900	Os01t0689900-03	c.999G>A	p.Ser333Ser	Hypothetical conserved gene.
chr01	28484552	C	T	synonymous_variant	Os01g0689900	Os01t0689900-04	c.177G>A	p.Ser59Ser	Serine/threonine protein kinase-related domain containing protein.
chr01	28484845	G	A	missense_variant	Os01g0689900	Os01t0689900-02	c.878C>T	p.Thr293Ile	Protein kinase, core domain containing protein.
chr01	28484845	G	A	missense_variant	Os01g0689900	Os01t0689900-03	c.890C>T	p.Thr297Ile	Hypothetical conserved gene.
chr01	28484845	G	A	missense_variant	Os01g0689900	Os01t0689900-04	c.68C>T	p.Thr23Ile	Serine/threonine protein kinase-related domain containing protein.
chr01	28484851	A	G	missense_variant	Os01g0689900	Os01t0689900-02	c.872T>C	p.Leu291Ser	Protein kinase, core domain containing protein.
chr01	28484851	A	G	missense_variant	Os01g0689900	Os01t0689900-03	c.884T>C	p.Leu295Ser	Hypothetical conserved gene.
chr01	28484851	A	G	missense_variant	Os01g0689900	Os01t0689900-04	c.62T>C	p.Leu21Ser	Serine/threonine protein kinase-related domain containing protein.
chr01	28484852	A	G	synonymous_variant	Os01g0689900	Os01t0689900-02	c.871T>C	p.Leu291Leu	Protein kinase, core domain containing protein.
chr01	28484852	A	G	synonymous_variant	Os01g0689900	Os01t0689900-03	c.883T>C	p.Leu295Leu	Hypothetical conserved gene.
chr01	28484852	A	G	synonymous_variant	Os01g0689900	Os01t0689900-04	c.61T>C	p.Leu21Leu	Serine/threonine protein kinase-related domain containing protein.
chr01	28488108	A	C	missense_variant	Os01g0689900	Os01t0689900-03	c.68T>G	p.Leu23Arg	Hypothetical conserved gene.
chr01	28495203	A	G	synonymous_variant	Os01g0689900	Os01t0689900-01	c.933T>C	p.Cys311Cys	Hypothetical conserved gene.
chr01	28495242	A	G	synonymous_variant	Os01g0689900	Os01t0689900-01	c.894T>C	p.Ser298Ser	Hypothetical conserved gene.
chr01	28495264	G	T	missense_variant	Os01g0689900	Os01t0689900-02	c.848C>A	p.Thr283Lys	Protein kinase, core domain containing protein.
chr01	28495264	G	T	missense_variant	Os01g0689900	Os01t0689900-01	c.872C>A	p.Thr291Lys	Hypothetical conserved gene.
chr01	28495267	C	G	missense_variant	Os01g0689900	Os01t0689900-02	c.845G>C	p.Ser282Thr	Protein kinase, core domain containing protein.
chr01	28495267	C	G	missense_variant	Os01g0689900	Os01t0689900-01	c.869G>C	p.Ser290Thr	Hypothetical conserved gene.
chr01	28495284	G	A	synonymous_variant	Os01g0689900	Os01t0689900-02	c.828C>T	p.Ala276Ala	Protein kinase, core domain containing protein.
chr01	28495284	G	A	synonymous_variant	Os01g0689900	Os01t0689900-01	c.852C>T	p.Ala284Ala	Hypothetical conserved gene.
chr01	28495286	C	A	missense_variant	Os01g0689900	Os01t0689900-02	c.826G>T	p.Ala276Ser	Protein kinase, core domain containing protein.
chr01	28495286	C	A	missense_variant	Os01g0689900	Os01t0689900-01	c.850G>T	p.Ala284Ser	Hypothetical conserved gene.
chr01	28495299	T	C	synonymous_variant	Os01g0689900	Os01t0689900-02	c.813A>G	p.Leu271Leu	Protein kinase, core domain containing protein.
chr01	28495299	T	C	synonymous_variant	Os01g0689900	Os01t0689900-01	c.837A>G	p.Leu279Leu	Hypothetical conserved gene.
chr01	28495336	C	T	missense_variant	Os01g0689900	Os01t0689900-02	c.776G>A	p.Arg259Gln	Protein kinase, core domain containing protein.
chr01	28495336	C	T	missense_variant	Os01g0689900	Os01t0689900-01	c.800G>A	p.Arg267Gln	Hypothetical conserved gene.
chr01	28495339	G	A	missense_variant	Os01g0689900	Os01t0689900-02	c.773C>T	p.Ser258Phe	Protein kinase, core domain containing protein.
chr01	28495339	G	A	missense_variant	Os01g0689900	Os01t0689900-01	c.797C>T	p.Ser266Phe	Hypothetical conserved gene.
chr01	28495342	T	C	missense_variant	Os01g0689900	Os01t0689900-02	c.770A>G	p.Gln257Arg	Protein kinase, core domain containing protein.
chr01	28495342	T	C	missense_variant	Os01g0689900	Os01t0689900-01	c.794A>G	p.Gln265Arg	Hypothetical conserved gene.
chr01	28495344	T	C	synonymous_variant	Os01g0689900	Os01t0689900-02	c.768A>G	p.Glu256Glu	Protein kinase, core domain containing protein.
chr01	28495344	T	C	synonymous_variant	Os01g0689900	Os01t0689900-01	c.792A>G	p.Glu264Glu	Hypothetical conserved gene.
chr01	28495351	A	T	missense_variant	Os01g0689900	Os01t0689900-02	c.761T>A	p.Leu254Gln	Protein kinase, core domain containing protein.
chr01	28495351	A	T	missense_variant	Os01g0689900	Os01t0689900-01	c.785T>A	p.Leu262Gln	Hypothetical conserved gene.
chr01	28495355	T	A	missense_variant	Os01g0689900	Os01t0689900-02	c.757A>T	p.Asn253Tyr	Protein kinase, core domain containing protein.
chr01	28495355	T	A	missense_variant	Os01g0689900	Os01t0689900-01	c.781A>T	p.Asn261Tyr	Hypothetical conserved gene.
chr01	28495364	T	C	missense_variant	Os01g0689900	Os01t0689900-02	c.748A>G	p.Lys250Glu	Protein kinase, core domain containing protein.
chr01	28495364	T	C	missense_variant	Os01g0689900	Os01t0689900-01	c.772A>G	p.Lys258Glu	Hypothetical conserved gene.
chr01	28495377	T	G	missense_variant	Os01g0689900	Os01t0689900-02	c.735A>C	p.Lys245Asn	Protein kinase, core domain containing protein.
chr01	28495377	T	G	missense_variant	Os01g0689900	Os01t0689900-01	c.759A>C	p.Lys253Asn	Hypothetical conserved gene.
chr01	28495378	T	G	missense_variant	Os01g0689900	Os01t0689900-02	c.734A>C	p.Lys245Thr	Protein kinase, core domain containing protein.
chr01	28495378	T	G	missense_variant	Os01g0689900	Os01t0689900-01	c.758A>C	p.Lys253Thr	Hypothetical conserved gene.
chr01	28495431	G	C	synonymous_variant	Os01g0689900	Os01t0689900-02	c.681C>G	p.Leu227Leu	Protein kinase, core domain containing protein.
chr01	28495431	G	C	synonymous_variant	Os01g0689900	Os01t0689900-01	c.705C>G	p.Leu235Leu	Hypothetical conserved gene.
chr01	28495444	C	T	missense_variant	Os01g0689900	Os01t0689900-02	c.668G>A	p.Ser223Asn	Protein kinase, core domain containing protein.
chr01	28495444	C	T	missense_variant	Os01g0689900	Os01t0689900-01	c.692G>A	p.Ser231Asn	Hypothetical conserved gene.
chr01	28495450	G	A	missense_variant	Os01g0689900	Os01t0689900-02	c.662C>T	p.Ser221Leu	Protein kinase, core domain containing protein.
chr01	28495450	G	A	missense_variant	Os01g0689900	Os01t0689900-01	c.686C>T	p.Ser229Leu	Hypothetical conserved gene.
chr01	28495458	A	T	synonymous_variant	Os01g0689900	Os01t0689900-02	c.654T>A	p.Ile218Ile	Protein kinase, core domain containing protein.
chr01	28495458	A	T	synonymous_variant	Os01g0689900	Os01t0689900-01	c.678T>A	p.Ile226Ile	Hypothetical conserved gene.
chr01	28495462	C	G	missense_variant	Os01g0689900	Os01t0689900-02	c.650G>C	p.Ser217Thr	Protein kinase, core domain containing protein.
chr01	28495462	C	G	missense_variant	Os01g0689900	Os01t0689900-01	c.674G>C	p.Ser225Thr	Hypothetical conserved gene.
chr01	28495466	C	T	missense_variant	Os01g0689900	Os01t0689900-02	c.646G>A	p.Gly216Arg	Protein kinase, core domain containing protein.
chr01	28495466	C	T	missense_variant	Os01g0689900	Os01t0689900-01	c.670G>A	p.Gly224Arg	Hypothetical conserved gene.
chr01	28495487	C	T	missense_variant	Os01g0689900	Os01t0689900-02	c.625G>A	p.Val209Ile	Protein kinase, core domain containing protein.
chr01	28495487	C	T	missense_variant	Os01g0689900	Os01t0689900-01	c.649G>A	p.Val217Ile	Hypothetical conserved gene.
chr01	28495493	G	T	missense_variant	Os01g0689900	Os01t0689900-02	c.619C>A	p.Arg207Ser	Protein kinase, core domain containing protein.
chr01	28495493	G	T	missense_variant	Os01g0689900	Os01t0689900-01	c.643C>A	p.Arg215Ser	Hypothetical conserved gene.
chr01	28495537	A	C	missense_variant	Os01g0689900	Os01t0689900-02	c.575T>G	p.Val192Gly	Protein kinase, core domain containing protein.
chr01	28495537	A	C	missense_variant	Os01g0689900	Os01t0689900-01	c.599T>G	p.Val200Gly	Hypothetical conserved gene.
chr01	28495551	G	A	synonymous_variant	Os01g0689900	Os01t0689900-02	c.561C>T	p.Phe187Phe	Protein kinase, core domain containing protein.
chr01	28495551	G	A	synonymous_variant	Os01g0689900	Os01t0689900-01	c.585C>T	p.Phe195Phe	Hypothetical conserved gene.
chr01	28495568	C	T	missense_variant	Os01g0689900	Os01t0689900-02	c.544G>A	p.Asp182Asn	Protein kinase, core domain containing protein.
chr01	28495568	C	T	missense_variant	Os01g0689900	Os01t0689900-01	c.568G>A	p.Asp190Asn	Hypothetical conserved gene.
chr01	28495574	A	C	missense_variant	Os01g0689900	Os01t0689900-02	c.538T>G	p.Trp180Gly	Protein kinase, core domain containing protein.
chr01	28495574	A	C	missense_variant	Os01g0689900	Os01t0689900-01	c.562T>G	p.Trp188Gly	Hypothetical conserved gene.
chr01	28495604	T	A	missense_variant	Os01g0689900	Os01t0689900-02	c.508A>T	p.Asn170Tyr	Protein kinase, core domain containing protein.
chr01	28495604	T	A	missense_variant	Os01g0689900	Os01t0689900-01	c.532A>T	p.Asn178Tyr	Hypothetical conserved gene.
chr01	28495612	A	G	missense_variant	Os01g0689900	Os01t0689900-02	c.500T>C	p.Val167Ala	Protein kinase, core domain containing protein.
chr01	28495612	A	G	missense_variant	Os01g0689900	Os01t0689900-01	c.524T>C	p.Val175Ala	Hypothetical conserved gene.
chr01	28495652	C	G	missense_variant	Os01g0689900	Os01t0689900-02	c.460G>C	p.Val154Leu	Protein kinase, core domain containing protein.
chr01	28495652	C	G	missense_variant	Os01g0689900	Os01t0689900-01	c.484G>C	p.Val162Leu	Hypothetical conserved gene.
chr01	28495688	G	T	missense_variant	Os01g0689900	Os01t0689900-02	c.424C>A	p.Arg142Ser	Protein kinase, core domain containing protein.
chr01	28495688	G	T	missense_variant	Os01g0689900	Os01t0689900-01	c.448C>A	p.Arg150Ser	Hypothetical conserved gene.
chr01	28495701	C	T	synonymous_variant	Os01g0689900	Os01t0689900-02	c.411G>A	p.Gln137Gln	Protein kinase, core domain containing protein.
chr01	28495701	C	T	synonymous_variant	Os01g0689900	Os01t0689900-01	c.435G>A	p.Gln145Gln	Hypothetical conserved gene.
chr01	28495713	A	G	synonymous_variant	Os01g0689900	Os01t0689900-02	c.399T>C	p.Asp133Asp	Protein kinase, core domain containing protein.
chr01	28495713	A	G	synonymous_variant	Os01g0689900	Os01t0689900-01	c.423T>C	p.Asp141Asp	Hypothetical conserved gene.
chr01	28495715	C	A	missense_variant	Os01g0689900	Os01t0689900-02	c.397G>T	p.Asp133Tyr	Protein kinase, core domain containing protein.
chr01	28495715	C	A	missense_variant	Os01g0689900	Os01t0689900-01	c.421G>T	p.Asp141Tyr	Hypothetical conserved gene.
chr01	28495723	G	C	missense_variant	Os01g0689900	Os01t0689900-02	c.389C>G	p.Ser130Cys	Protein kinase, core domain containing protein.
chr01	28495723	G	C	missense_variant	Os01g0689900	Os01t0689900-01	c.413C>G	p.Ser138Cys	Hypothetical conserved gene.
chr01	28495724	A	C	missense_variant	Os01g0689900	Os01t0689900-02	c.388T>G	p.Ser130Ala	Protein kinase, core domain containing protein.
chr01	28495724	A	C	missense_variant	Os01g0689900	Os01t0689900-01	c.412T>G	p.Ser138Ala	Hypothetical conserved gene.
chr01	28495733	T	C	missense_variant	Os01g0689900	Os01t0689900-02	c.379A>G	p.Ile127Val	Protein kinase, core domain containing protein.
chr01	28495733	T	C	missense_variant	Os01g0689900	Os01t0689900-01	c.403A>G	p.Ile135Val	Hypothetical conserved gene.
chr01	28495766	G	C	missense_variant	Os01g0689900	Os01t0689900-02	c.346C>G	p.Arg116Gly	Protein kinase, core domain containing protein.
chr01	28495766	G	C	missense_variant	Os01g0689900	Os01t0689900-01	c.370C>G	p.Arg124Gly	Hypothetical conserved gene.
chr01	28495782	T	C	synonymous_variant	Os01g0689900	Os01t0689900-02	c.330A>G	p.Val110Val	Protein kinase, core domain containing protein.
chr01	28495782	T	C	synonymous_variant	Os01g0689900	Os01t0689900-01	c.354A>G	p.Val118Val	Hypothetical conserved gene.
chr01	28495783	A	G	missense_variant	Os01g0689900	Os01t0689900-02	c.329T>C	p.Val110Ala	Protein kinase, core domain containing protein.
chr01	28495783	A	G	missense_variant	Os01g0689900	Os01t0689900-01	c.353T>C	p.Val118Ala	Hypothetical conserved gene.
chr01	28495795	G	A	missense_variant	Os01g0689900	Os01t0689900-02	c.317C>T	p.Thr106Ile	Protein kinase, core domain containing protein.
chr01	28495795	G	A	missense_variant	Os01g0689900	Os01t0689900-01	c.341C>T	p.Thr114Ile	Hypothetical conserved gene.
chr01	28495798	C	T	missense_variant	Os01g0689900	Os01t0689900-02	c.314G>A	p.Arg105His	Protein kinase, core domain containing protein.
chr01	28495798	C	T	missense_variant	Os01g0689900	Os01t0689900-01	c.338G>A	p.Arg113His	Hypothetical conserved gene.
chr01	28495799	G	A	missense_variant	Os01g0689900	Os01t0689900-02	c.313C>T	p.Arg105Cys	Protein kinase, core domain containing protein.
chr01	28495799	G	A	missense_variant	Os01g0689900	Os01t0689900-01	c.337C>T	p.Arg113Cys	Hypothetical conserved gene.
chr01	28495892	T	C	missense_variant	Os01g0689900	Os01t0689900-02	c.220A>G	p.Asn74Asp	Protein kinase, core domain containing protein.
chr01	28495892	T	C	missense_variant	Os01g0689900	Os01t0689900-01	c.244A>G	p.Asn82Asp	Hypothetical conserved gene.
chr01	28495895	A	G	synonymous_variant	Os01g0689900	Os01t0689900-02	c.217T>C	p.Leu73Leu	Protein kinase, core domain containing protein.
chr01	28495895	A	G	synonymous_variant	Os01g0689900	Os01t0689900-01	c.241T>C	p.Leu81Leu	Hypothetical conserved gene.
chr01	28495968	T	G	synonymous_variant	Os01g0689900	Os01t0689900-02	c.144A>C	p.Ser48Ser	Protein kinase, core domain containing protein.
chr01	28495968	T	G	synonymous_variant	Os01g0689900	Os01t0689900-01	c.168A>C	p.Ser56Ser	Hypothetical conserved gene.
chr01	28495981	C	T	missense_variant	Os01g0689900	Os01t0689900-02	c.131G>A	p.Gly44Asp	Protein kinase, core domain containing protein.
chr01	28495981	C	T	missense_variant	Os01g0689900	Os01t0689900-01	c.155G>A	p.Gly52Asp	Hypothetical conserved gene.
chr01	28495998	T	C	synonymous_variant	Os01g0689900	Os01t0689900-02	c.114A>G	p.Lys38Lys	Protein kinase, core domain containing protein.
chr01	28495998	T	C	synonymous_variant	Os01g0689900	Os01t0689900-01	c.138A>G	p.Lys46Lys	Hypothetical conserved gene.
chr01	28496026	T	G	missense_variant	Os01g0689900	Os01t0689900-02	c.86A>C	p.His29Pro	Protein kinase, core domain containing protein.
chr01	28496026	T	G	missense_variant	Os01g0689900	Os01t0689900-01	c.110A>C	p.His37Pro	Hypothetical conserved gene.
chr01	28496045	C	G	missense_variant	Os01g0689900	Os01t0689900-02	c.67G>C	p.Asp23His	Protein kinase, core domain containing protein.
chr01	28496045	C	G	missense_variant	Os01g0689900	Os01t0689900-01	c.91G>C	p.Asp31His	Hypothetical conserved gene.
chr01	28496083	G	A	missense_variant	Os01g0689900	Os01t0689900-02	c.29C>T	p.Ser10Phe	Protein kinase, core domain containing protein.
chr01	28496083	G	A	missense_variant	Os01g0689900	Os01t0689900-01	c.53C>T	p.Ser18Phe	Hypothetical conserved gene.
chr01	28502386	A	C	missense_variant	Os01g0690200	Os01t0690200-00	c.869T>G	p.Val290Gly	Hypothetical conserved gene.
chr01	28502444	T	C	missense_variant	Os01g0690200	Os01t0690200-00	c.811A>G	p.Thr271Ala	Hypothetical conserved gene.
chr01	28502518	G	C	missense_variant	Os01g0690200	Os01t0690200-00	c.737C>G	p.Thr246Ser	Hypothetical conserved gene.
chr01	28502518	G	T	missense_variant	Os01g0690200	Os01t0690200-00	c.737C>A	p.Thr246Asn	Hypothetical conserved gene.
chr01	28503090	A	G	synonymous_variant	Os01g0690200	Os01t0690200-00	c.165T>C	p.Leu55Leu	Hypothetical conserved gene.
chr01	28503156	C	A	synonymous_variant	Os01g0690200	Os01t0690200-00	c.99G>T	p.Val33Val	Hypothetical conserved gene.
chr01	28503217	G	A	missense_variant	Os01g0690200	Os01t0690200-00	c.38C>T	p.Ala13Val	Hypothetical conserved gene.
chr01	28503229	GGGAGGAGGAGGAG	GGGAGGAGGAGGAGGAGGAG	inframe_insertion	Os01g0690200	Os01t0690200-00	c.12_13insCTCCTC	p.Pro4_Leu5insLeuLeu	Hypothetical conserved gene.
chr01	28504692	T	G	synonymous_variant	Os01g0690333	Os01t0690333-00	c.372A>C	p.Ala124Ala	Similar to Zinc finger, C3HC4 type family protein.
chr01	28504702	G	T	missense_variant	Os01g0690333	Os01t0690333-00	c.362C>A	p.Pro121Gln	Similar to Zinc finger, C3HC4 type family protein.
chr01	28504713	C	T	synonymous_variant	Os01g0690333	Os01t0690333-00	c.351G>A	p.Ser117Ser	Similar to Zinc finger, C3HC4 type family protein.
chr01	28504738	G	A	missense_variant	Os01g0690333	Os01t0690333-00	c.326C>T	p.Ala109Val	Similar to Zinc finger, C3HC4 type family protein.
chr01	28504750	C	T	missense_variant	Os01g0690333	Os01t0690333-00	c.314G>A	p.Arg105His	Similar to Zinc finger, C3HC4 type family protein.
chr01	28504777	C	T	missense_variant	Os01g0690333	Os01t0690333-00	c.287G>A	p.Arg96His	Similar to Zinc finger, C3HC4 type family protein.
chr01	28504794	T	C	synonymous_variant	Os01g0690333	Os01t0690333-00	c.270A>G	p.Pro90Pro	Similar to Zinc finger, C3HC4 type family protein.
chr01	28504802	A	G	missense_variant	Os01g0690333	Os01t0690333-00	c.262T>C	p.Cys88Arg	Similar to Zinc finger, C3HC4 type family protein.
chr01	28504838	T	C	missense_variant	Os01g0690333	Os01t0690333-00	c.226A>G	p.Ile76Val	Similar to Zinc finger, C3HC4 type family protein.
chr01	28504867	A	G	missense_variant	Os01g0690333	Os01t0690333-00	c.197T>C	p.Val66Ala	Similar to Zinc finger, C3HC4 type family protein.
chr01	28504928	T	C	missense_variant	Os01g0690333	Os01t0690333-00	c.136A>G	p.Thr46Ala	Similar to Zinc finger, C3HC4 type family protein.
chr01	28504929	G	A	synonymous_variant	Os01g0690333	Os01t0690333-00	c.135C>T	p.His45His	Similar to Zinc finger, C3HC4 type family protein.
chr01	28504949	T	C	missense_variant	Os01g0690333	Os01t0690333-00	c.115A>G	p.Asn39Asp	Similar to Zinc finger, C3HC4 type family protein.
chr01	28505006	C	T	missense_variant	Os01g0690333	Os01t0690333-00	c.58G>A	p.Gly20Arg	Similar to Zinc finger, C3HC4 type family protein.
chr01	28505017	G	A	missense_variant	Os01g0690333	Os01t0690333-00	c.47C>T	p.Ala16Val	Similar to Zinc finger, C3HC4 type family protein.
chr01	28505020	C	T	missense_variant	Os01g0690333	Os01t0690333-00	c.44G>A	p.Arg15His	Similar to Zinc finger, C3HC4 type family protein.
chr01	28505021	G	T	missense_variant	Os01g0690333	Os01t0690333-00	c.43C>A	p.Arg15Ser	Similar to Zinc finger, C3HC4 type family protein.
chr01	28505022	A	G	synonymous_variant	Os01g0690333	Os01t0690333-00	c.42T>C	p.Leu14Leu	Similar to Zinc finger, C3HC4 type family protein.
chr01	28505034	A	G	synonymous_variant	Os01g0690333	Os01t0690333-00	c.30T>C	p.Cys10Cys	Similar to Zinc finger, C3HC4 type family protein.
chr01	28505039	T	C	missense_variant	Os01g0690333	Os01t0690333-00	c.25A>G	p.Lys9Glu	Similar to Zinc finger, C3HC4 type family protein.
chr01	28505048	C	T	missense_variant	Os01g0690333	Os01t0690333-00	c.16G>A	p.Ala6Thr	Similar to Zinc finger, C3HC4 type family protein.
chr01	28513041	G	C	missense_variant	Os01g0690600	Os01t0690600-01	c.4G>C	p.Ala2Pro	Conserved hypothetical protein.
chr01	28513054	G	A	missense_variant	Os01g0690600	Os01t0690600-01	c.17G>A	p.Ser6Asn	Conserved hypothetical protein.
chr01	28513061	GAAA	GAA	frameshift_variant	Os01g0690600	Os01t0690600-01	c.27delA	p.Lys9fs	Conserved hypothetical protein.
chr01	28513082	T	C	synonymous_variant	Os01g0690600	Os01t0690600-01	c.45T>C	p.Ile15Ile	Conserved hypothetical protein.
chr01	28513121	T	C	synonymous_variant	Os01g0690600	Os01t0690600-01	c.84T>C	p.Pro28Pro	Conserved hypothetical protein.
chr01	28513126	TTCCTCCTCCTC	TTCCTCCTC	disruptive_inframe_deletion	Os01g0690600	Os01t0690600-01	c.98_100delCTC	p.Pro33del	Conserved hypothetical protein.
chr01	28513192	G	A	missense_variant	Os01g0690600	Os01t0690600-01	c.155G>A	p.Arg52Gln	Conserved hypothetical protein.
chr01	28513195	C	A	missense_variant	Os01g0690600	Os01t0690600-01	c.158C>A	p.Pro53His	Conserved hypothetical protein.
chr01	28513270	A	C	missense_variant	Os01g0690600	Os01t0690600-01	c.233A>C	p.Gln78Pro	Conserved hypothetical protein.
chr01	28513271	G	C	missense_variant	Os01g0690600	Os01t0690600-01	c.234G>C	p.Gln78His	Conserved hypothetical protein.
chr01	28513271	G	A	synonymous_variant	Os01g0690600	Os01t0690600-01	c.234G>A	p.Gln78Gln	Conserved hypothetical protein.
chr01	28513406	A	G	synonymous_variant	Os01g0690600	Os01t0690600-01	c.369A>G	p.Ala123Ala	Conserved hypothetical protein.
chr01	28513412	T	C	synonymous_variant	Os01g0690600	Os01t0690600-01	c.375T>C	p.Thr125Thr	Conserved hypothetical protein.
chr01	28513437	C	A	synonymous_variant	Os01g0690600	Os01t0690600-01	c.400C>A	p.Arg134Arg	Conserved hypothetical protein.
chr01	28513473	C	G	missense_variant	Os01g0690600	Os01t0690600-01	c.436C>G	p.Pro146Ala	Conserved hypothetical protein.
chr01	28513474	C	A	missense_variant	Os01g0690600	Os01t0690600-01	c.437C>A	p.Pro146Gln	Conserved hypothetical protein.
chr01	28513494	T	C	missense_variant	Os01g0690600	Os01t0690600-01	c.457T>C	p.Ser153Pro	Conserved hypothetical protein.
chr01	28513497	C	A	missense_variant	Os01g0690600	Os01t0690600-01	c.460C>A	p.Arg154Ser	Conserved hypothetical protein.
chr01	28513504	A	G	missense_variant	Os01g0690600	Os01t0690600-01	c.467A>G	p.Asn156Ser	Conserved hypothetical protein.
chr01	28513686	T	C	missense_variant	Os01g0690600	Os01t0690600-01	c.649T>C	p.Cys217Arg	Conserved hypothetical protein.
chr01	28513865	T	C	synonymous_variant	Os01g0690600	Os01t0690600-01	c.828T>C	p.Tyr276Tyr	Conserved hypothetical protein.
chr01	28513866	A	C	missense_variant	Os01g0690600	Os01t0690600-01	c.829A>C	p.Ser277Arg	Conserved hypothetical protein.
chr01	28513936	A	G	missense_variant	Os01g0690600	Os01t0690600-01	c.899A>G	p.Asn300Ser	Conserved hypothetical protein.
chr01	28517675	T	G	splice_region_variant	Os01g0690600	Os01t0690600-01	c.*1523T>G		Conserved hypothetical protein.
chr01	28524148	C	T	missense_variant	Os01g0690800	Os01t0690800-01	c.29C>T	p.Ser10Phe	Protein kinase, core domain containing protein.
chr01	28524242	A	C	synonymous_variant	Os01g0690800	Os01t0690800-01	c.123A>C	p.Ser41Ser	Protein kinase, core domain containing protein.
chr01	28524290	C	A	synonymous_variant	Os01g0690800	Os01t0690800-01	c.171C>A	p.Ala57Ala	Protein kinase, core domain containing protein.
chr01	28524297	T	G	missense_variant	Os01g0690800	Os01t0690800-01	c.178T>G	p.Tyr60Asp	Protein kinase, core domain containing protein.
chr01	28524307	G	C	missense_variant	Os01g0690800	Os01t0690800-01	c.188G>C	p.Arg63Pro	Protein kinase, core domain containing protein.
chr01	28524334	A	C	missense_variant	Os01g0690800	Os01t0690800-01	c.215A>C	p.Lys72Thr	Protein kinase, core domain containing protein.
chr01	28524340	C	T	missense_variant	Os01g0690800	Os01t0690800-01	c.221C>T	p.Ser74Phe	Protein kinase, core domain containing protein.
chr01	28524432	C	T	missense_variant	Os01g0690800	Os01t0690800-01	c.313C>T	p.His105Tyr	Protein kinase, core domain containing protein.
chr01	28524436	C	T	missense_variant	Os01g0690800	Os01t0690800-01	c.317C>T	p.Thr106Ile	Protein kinase, core domain containing protein.
chr01	28524465	C	G	missense_variant	Os01g0690800	Os01t0690800-01	c.346C>G	p.Arg116Gly	Protein kinase, core domain containing protein.
chr01	28524483	A	C	synonymous_variant	Os01g0690800	Os01t0690800-01	c.364A>C	p.Arg122Arg	Protein kinase, core domain containing protein.
chr01	28524498	A	G	missense_variant	Os01g0690800	Os01t0690800-01	c.379A>G	p.Ile127Val	Protein kinase, core domain containing protein.
chr01	28524508	C	G	missense_variant	Os01g0690800	Os01t0690800-01	c.389C>G	p.Ala130Gly	Protein kinase, core domain containing protein.
chr01	28524516	G	T	missense_variant	Os01g0690800	Os01t0690800-01	c.397G>T	p.Asp133Tyr	Protein kinase, core domain containing protein.
chr01	28524518	T	C	synonymous_variant	Os01g0690800	Os01t0690800-01	c.399T>C	p.Asp133Asp	Protein kinase, core domain containing protein.
chr01	28524530	G	A	synonymous_variant	Os01g0690800	Os01t0690800-01	c.411G>A	p.Gln137Gln	Protein kinase, core domain containing protein.
chr01	28524540	C	T	missense_variant	Os01g0690800	Os01t0690800-01	c.421C>T	p.Pro141Ser	Protein kinase, core domain containing protein.
chr01	28524550	A	G	missense_variant	Os01g0690800	Os01t0690800-01	c.431A>G	p.Asn144Ser	Protein kinase, core domain containing protein.
chr01	28524576	C	T	missense_variant	Os01g0690800	Os01t0690800-01	c.457C>T	p.Leu153Phe	Protein kinase, core domain containing protein.
chr01	28524585	C	G	missense_variant	Os01g0690800	Os01t0690800-01	c.466C>G	p.Pro156Ala	Protein kinase, core domain containing protein.
chr01	28524597	G	A	missense_variant	Os01g0690800	Os01t0690800-01	c.478G>A	p.Asp160Asn	Protein kinase, core domain containing protein.
chr01	28524624	A	C	missense_variant	Os01g0690800	Os01t0690800-01	c.505A>C	p.Lys169Gln	Protein kinase, core domain containing protein.
chr01	28524657	T	G	missense_variant	Os01g0690800	Os01t0690800-01	c.538T>G	p.Trp180Gly	Protein kinase, core domain containing protein.
chr01	28524663	G	A	missense_variant	Os01g0690800	Os01t0690800-01	c.544G>A	p.Asp182Asn	Protein kinase, core domain containing protein.
chr01	28524666	A	G	missense_variant	Os01g0690800	Os01t0690800-01	c.547A>G	p.Ser183Gly	Protein kinase, core domain containing protein.
chr01	28524677	G	A	synonymous_variant	Os01g0690800	Os01t0690800-01	c.558G>A	p.Ser186Ser	Protein kinase, core domain containing protein.
chr01	28524680	C	T	synonymous_variant	Os01g0690800	Os01t0690800-01	c.561C>T	p.Phe187Phe	Protein kinase, core domain containing protein.
chr01	28524694	C	G	missense_variant	Os01g0690800	Os01t0690800-01	c.575C>G	p.Ala192Gly	Protein kinase, core domain containing protein.
chr01	28524695	C	A	synonymous_variant	Os01g0690800	Os01t0690800-01	c.576C>A	p.Ala192Ala	Protein kinase, core domain containing protein.
chr01	28524727	C	A	missense_variant	Os01g0690800	Os01t0690800-01	c.608C>A	p.Ala203Asp	Protein kinase, core domain containing protein.
chr01	28524740	A	T	missense_variant	Os01g0690800	Os01t0690800-01	c.621A>T	p.Arg207Ser	Protein kinase, core domain containing protein.
chr01	28524740	A	C	missense_variant	Os01g0690800	Os01t0690800-01	c.621A>C	p.Arg207Ser	Protein kinase, core domain containing protein.
chr01	28524744	G	A	missense_variant	Os01g0690800	Os01t0690800-01	c.625G>A	p.Val209Ile	Protein kinase, core domain containing protein.
chr01	28524769	A	G	missense_variant	Os01g0690800	Os01t0690800-01	c.650A>G	p.Asp217Gly	Protein kinase, core domain containing protein.
chr01	28524769	A	C	missense_variant	Os01g0690800	Os01t0690800-01	c.650A>C	p.Asp217Ala	Protein kinase, core domain containing protein.
chr01	28524779	C	T	synonymous_variant	Os01g0690800	Os01t0690800-01	c.660C>T	p.Asn220Asn	Protein kinase, core domain containing protein.
chr01	28524811	G	A	missense_variant	Os01g0690800	Os01t0690800-01	c.692G>A	p.Gly231Glu	Protein kinase, core domain containing protein.
chr01	28524830	T	G	missense_variant	Os01g0690800	Os01t0690800-01	c.711T>G	p.Asn237Lys	Protein kinase, core domain containing protein.
chr01	28524842	C	G	missense_variant	Os01g0690800	Os01t0690800-01	c.723C>G	p.Asp241Glu	Protein kinase, core domain containing protein.
chr01	28524853	A	C	missense_variant	Os01g0690800	Os01t0690800-01	c.734A>C	p.Asn245Thr	Protein kinase, core domain containing protein.
chr01	28524860	A	G	synonymous_variant	Os01g0690800	Os01t0690800-01	c.741A>G	p.Arg247Arg	Protein kinase, core domain containing protein.
chr01	28524889	A	G	missense_variant	Os01g0690800	Os01t0690800-01	c.770A>G	p.Gln257Arg	Protein kinase, core domain containing protein.
chr01	28524892	C	T	missense_variant	Os01g0690800	Os01t0690800-01	c.773C>T	p.Ser258Phe	Protein kinase, core domain containing protein.
chr01	28524899	G	A	synonymous_variant	Os01g0690800	Os01t0690800-01	c.780G>A	p.Gly260Gly	Protein kinase, core domain containing protein.
chr01	28524902	C	G	missense_variant	Os01g0690800	Os01t0690800-01	c.783C>G	p.His261Gln	Protein kinase, core domain containing protein.
chr01	28524905	C	T	synonymous_variant	Os01g0690800	Os01t0690800-01	c.786C>T	p.Cys262Cys	Protein kinase, core domain containing protein.
chr01	28524906	T	G	missense_variant	Os01g0690800	Os01t0690800-01	c.787T>G	p.Ser263Ala	Protein kinase, core domain containing protein.
chr01	28526469	C	A	synonymous_variant	Os01g0690900	Os01t0690900-00	c.165C>A	p.Ala55Ala	Conserved hypothetical protein.
chr01	28526476	T	G	missense_variant	Os01g0690900	Os01t0690900-00	c.172T>G	p.Tyr58Asp	Conserved hypothetical protein.
chr01	28526486	G	C	missense_variant	Os01g0690900	Os01t0690900-00	c.182G>C	p.Arg61Pro	Conserved hypothetical protein.
chr01	28526513	A	C	missense_variant	Os01g0690900	Os01t0690900-00	c.209A>C	p.Lys70Thr	Conserved hypothetical protein.
chr01	28526519	C	T	missense_variant	Os01g0690900	Os01t0690900-00	c.215C>T	p.Ser72Phe	Conserved hypothetical protein.
chr01	28526599	A	T	missense_variant	Os01g0690900	Os01t0690900-00	c.295A>T	p.Ile99Phe	Conserved hypothetical protein.
chr01	28526609	G	A	missense_variant	Os01g0690900	Os01t0690900-00	c.305G>A	p.Ser102Asn	Conserved hypothetical protein.
chr01	28526612	A	G	missense_variant	Os01g0690900	Os01t0690900-00	c.308A>G	p.His103Arg	Conserved hypothetical protein.
chr01	28526627	T	C	missense_variant	Os01g0690900	Os01t0690900-00	c.323T>C	p.Val108Ala	Conserved hypothetical protein.
chr01	28526640	G	C	synonymous_variant	Os01g0690900	Os01t0690900-00	c.336G>C	p.Ala112Ala	Conserved hypothetical protein.
chr01	28526662	A	C	synonymous_variant	Os01g0690900	Os01t0690900-00	c.358A>C	p.Arg120Arg	Conserved hypothetical protein.
chr01	28526668	G	C	missense_variant	Os01g0690900	Os01t0690900-00	c.364G>C	p.Gly122Arg	Conserved hypothetical protein.
chr01	28526697	T	C	synonymous_variant	Os01g0690900	Os01t0690900-00	c.393T>C	p.Tyr131Tyr	Conserved hypothetical protein.
chr01	28526707	T	C	stop_lost&splice_region_variant	Os01g0690900	Os01t0690900-00	c.403T>C	p.Ter135Glnext*?	Conserved hypothetical protein.
chr01	28531778	G	A	splice_region_variant&synonymous_variant	Os01g0690800	Os01t0690800-01	c.891G>A	p.Arg297Arg	Protein kinase, core domain containing protein.
chr01	28531779	T	G	missense_variant&splice_region_variant	Os01g0690800	Os01t0690800-01	c.892T>G	p.Tyr298Asp	Protein kinase, core domain containing protein.
chr01	28531788	T	C	synonymous_variant	Os01g0690800	Os01t0690800-01	c.901T>C	p.Leu301Leu	Protein kinase, core domain containing protein.
chr01	28531791	A	G	missense_variant	Os01g0690800	Os01t0690800-01	c.904A>G	p.Lys302Glu	Protein kinase, core domain containing protein.
chr01	28531794	G	A	missense_variant	Os01g0690800	Os01t0690800-01	c.907G>A	p.Gly303Arg	Protein kinase, core domain containing protein.
chr01	28531801	T	A	missense_variant	Os01g0690800	Os01t0690800-01	c.914T>A	p.Met305Lys	Protein kinase, core domain containing protein.
chr01	28531802	G	A	missense_variant	Os01g0690800	Os01t0690800-01	c.915G>A	p.Met305Ile	Protein kinase, core domain containing protein.
chr01	28531807	T	A	missense_variant&splice_region_variant	Os01g0690800	Os01t0690800-01	c.920T>A	p.Leu307His	Protein kinase, core domain containing protein.
chr01	28532649	T	C	missense_variant	Os01g0690800	Os01t0690800-01	c.938T>C	p.Ile313Thr	Protein kinase, core domain containing protein.
chr01	28532655	G	C	missense_variant	Os01g0690800	Os01t0690800-01	c.944G>C	p.Ser315Thr	Protein kinase, core domain containing protein.
chr01	28532684	C	G	missense_variant	Os01g0690800	Os01t0690800-01	c.973C>G	p.Pro325Ala	Protein kinase, core domain containing protein.
chr01	28532774	T	C	synonymous_variant	Os01g0690800	Os01t0690800-01	c.1063T>C	p.Leu355Leu	Protein kinase, core domain containing protein.
chr01	28532809	A	T	missense_variant	Os01g0690800	Os01t0690800-01	c.1098A>T	p.Lys366Asn	Protein kinase, core domain containing protein.
chr01	28532868	G	A	missense_variant	Os01g0690800	Os01t0690800-01	c.1157G>A	p.Arg386Lys	Protein kinase, core domain containing protein.
chr01	28532890	C	T	synonymous_variant	Os01g0690800	Os01t0690800-01	c.1179C>T	p.Arg393Arg	Protein kinase, core domain containing protein.
chr01	28532909	T	C	synonymous_variant	Os01g0690800	Os01t0690800-01	c.1198T>C	p.Leu400Leu	Protein kinase, core domain containing protein.
chr01	28532932	C	T	synonymous_variant	Os01g0690800	Os01t0690800-01	c.1221C>T	p.Gly407Gly	Protein kinase, core domain containing protein.
chr01	28532959	T	C	synonymous_variant	Os01g0690800	Os01t0690800-01	c.1248T>C	p.Ser416Ser	Protein kinase, core domain containing protein.
chr01	28532990	A	T	missense_variant	Os01g0690800	Os01t0690800-01	c.1279A>T	p.Thr427Ser	Protein kinase, core domain containing protein.
chr01	28533082	T	G	missense_variant	Os01g0690800	Os01t0690800-01	c.1371T>G	p.Asn457Lys	Protein kinase, core domain containing protein.
chr01	28533118	A	G	synonymous_variant	Os01g0690800	Os01t0690800-01	c.1407A>G	p.Lys469Lys	Protein kinase, core domain containing protein.
chr01	28533304	T	C	synonymous_variant	Os01g0690800	Os01t0690800-01	c.1593T>C	p.Ala531Ala	Protein kinase, core domain containing protein.
chr01	28533442	A	T	missense_variant	Os01g0690800	Os01t0690800-01	c.1731A>T	p.Glu577Asp	Protein kinase, core domain containing protein.
chr01	28533505	T	C	synonymous_variant	Os01g0690800	Os01t0690800-01	c.1794T>C	p.Tyr598Tyr	Protein kinase, core domain containing protein.
chr01	28533514	C	T	synonymous_variant	Os01g0690800	Os01t0690800-01	c.1803C>T	p.Ser601Ser	Protein kinase, core domain containing protein.
chr01	28533560	G	A	missense_variant	Os01g0690800	Os01t0690800-01	c.1849G>A	p.Val617Ile	Protein kinase, core domain containing protein.
chr01	28533574	A	T	synonymous_variant	Os01g0690800	Os01t0690800-01	c.1863A>T	p.Leu621Leu	Protein kinase, core domain containing protein.
chr01	28533574	A	G	synonymous_variant	Os01g0690800	Os01t0690800-01	c.1863A>G	p.Leu621Leu	Protein kinase, core domain containing protein.
chr01	28535204	CCGTCGTCG	CCGTCG	disruptive_inframe_deletion	Os01g0691000	Os01t0691000-01	c.56_58delTCG	p.Val19del	Similar to Acidic endochitinase SE2 precursor (EC 3.2.1.14).
chr01	28535229	A	G	synonymous_variant	Os01g0691000	Os01t0691000-01	c.75A>G	p.Ala25Ala	Similar to Acidic endochitinase SE2 precursor (EC 3.2.1.14).
chr01	28535234	G	C	missense_variant	Os01g0691000	Os01t0691000-01	c.80G>C	p.Gly27Ala	Similar to Acidic endochitinase SE2 precursor (EC 3.2.1.14).
chr01	28535451	A	C	synonymous_variant	Os01g0691000	Os01t0691000-01	c.297A>C	p.Gly99Gly	Similar to Acidic endochitinase SE2 precursor (EC 3.2.1.14).
chr01	28535558	G	GTGA	disruptive_inframe_insertion	Os01g0691000	Os01t0691000-01	c.404_405insTGA	p.Gly135_Gly136insAsp	Similar to Acidic endochitinase SE2 precursor (EC 3.2.1.14).
chr01	28535565	C	G	synonymous_variant	Os01g0691000	Os01t0691000-01	c.411C>G	p.Ala137Ala	Similar to Acidic endochitinase SE2 precursor (EC 3.2.1.14).
chr01	28535575	T	C	missense_variant	Os01g0691000	Os01t0691000-01	c.421T>C	p.Ser141Pro	Similar to Acidic endochitinase SE2 precursor (EC 3.2.1.14).
chr01	28535613	T	C	synonymous_variant	Os01g0691000	Os01t0691000-01	c.459T>C	p.Asp153Asp	Similar to Acidic endochitinase SE2 precursor (EC 3.2.1.14).
chr01	28535628	C	A	synonymous_variant	Os01g0691000	Os01t0691000-01	c.474C>A	p.Ser158Ser	Similar to Acidic endochitinase SE2 precursor (EC 3.2.1.14).
chr01	28535700	C	G	synonymous_variant	Os01g0691000	Os01t0691000-01	c.546C>G	p.Arg182Arg	Similar to Acidic endochitinase SE2 precursor (EC 3.2.1.14).
chr01	28535701	G	T	missense_variant	Os01g0691000	Os01t0691000-01	c.547G>T	p.Gly183Trp	Similar to Acidic endochitinase SE2 precursor (EC 3.2.1.14).
chr01	28535831	ACGCCGC	ACGCCGCCGC	disruptive_inframe_insertion	Os01g0691000	Os01t0691000-01	c.681_683dupCGC	p.Ala228dup	Similar to Acidic endochitinase SE2 precursor (EC 3.2.1.14).
chr01	28535847	C	T	synonymous_variant	Os01g0691000	Os01t0691000-01	c.693C>T	p.Asp231Asp	Similar to Acidic endochitinase SE2 precursor (EC 3.2.1.14).
chr01	28535872	G	C	missense_variant	Os01g0691000	Os01t0691000-01	c.718G>C	p.Ala240Pro	Similar to Acidic endochitinase SE2 precursor (EC 3.2.1.14).
chr01	28535873	C	A	missense_variant	Os01g0691000	Os01t0691000-01	c.719C>A	p.Ala240Glu	Similar to Acidic endochitinase SE2 precursor (EC 3.2.1.14).
chr01	28535934	T	A	missense_variant	Os01g0691000	Os01t0691000-01	c.780T>A	p.Asp260Glu	Similar to Acidic endochitinase SE2 precursor (EC 3.2.1.14).
chr01	28535937	C	T	synonymous_variant	Os01g0691000	Os01t0691000-01	c.783C>T	p.Ala261Ala	Similar to Acidic endochitinase SE2 precursor (EC 3.2.1.14).
chr01	28535941	G	A	missense_variant	Os01g0691000	Os01t0691000-01	c.787G>A	p.Asp263Asn	Similar to Acidic endochitinase SE2 precursor (EC 3.2.1.14).
chr01	28535952	C	T	synonymous_variant	Os01g0691000	Os01t0691000-01	c.798C>T	p.Phe266Phe	Similar to Acidic endochitinase SE2 precursor (EC 3.2.1.14).
chr01	28535989	G	A	missense_variant	Os01g0691000	Os01t0691000-01	c.835G>A	p.Val279Met	Similar to Acidic endochitinase SE2 precursor (EC 3.2.1.14).
chr01	28536018	G	C	synonymous_variant	Os01g0691000	Os01t0691000-01	c.864G>C	p.Gly288Gly	Similar to Acidic endochitinase SE2 precursor (EC 3.2.1.14).
chr01	28536267	C	A	missense_variant	Os01g0691000	Os01t0691000-01	c.974C>A	p.Thr325Asn	Similar to Acidic endochitinase SE2 precursor (EC 3.2.1.14).
chr01	28536271	G	A	synonymous_variant	Os01g0691000	Os01t0691000-01	c.978G>A	p.Lys326Lys	Similar to Acidic endochitinase SE2 precursor (EC 3.2.1.14).
chr01	28536310	A	C	missense_variant	Os01g0691000	Os01t0691000-01	c.1017A>C	p.Glu339Asp	Similar to Acidic endochitinase SE2 precursor (EC 3.2.1.14).
chr01	28536316	G	A	synonymous_variant	Os01g0691000	Os01t0691000-01	c.1023G>A	p.Leu341Leu	Similar to Acidic endochitinase SE2 precursor (EC 3.2.1.14).
chr01	28536347	A	G	missense_variant	Os01g0691000	Os01t0691000-01	c.1054A>G	p.Ser352Gly	Similar to Acidic endochitinase SE2 precursor (EC 3.2.1.14).
chr01	28536357	A	G	missense_variant	Os01g0691000	Os01t0691000-01	c.1064A>G	p.Gln355Arg	Similar to Acidic endochitinase SE2 precursor (EC 3.2.1.14).
chr01	28536795	G	C	synonymous_variant	Os01g0691050	Os01t0691050-00	c.60G>C	p.Gly20Gly	Protein kinase, catalytic domain domain containing protein.
chr01	28536812	G	A	missense_variant	Os01g0691050	Os01t0691050-00	c.77G>A	p.Arg26His	Protein kinase, catalytic domain domain containing protein.
chr01	28536902	T	C	missense_variant	Os01g0691050	Os01t0691050-00	c.167T>C	p.Val56Ala	Protein kinase, catalytic domain domain containing protein.
chr01	28536910	A	G	missense_variant	Os01g0691050	Os01t0691050-00	c.175A>G	p.Ile59Val	Protein kinase, catalytic domain domain containing protein.
chr01	28536989	G	C	missense_variant	Os01g0691050	Os01t0691050-00	c.254G>C	p.Ser85Thr	Protein kinase, catalytic domain domain containing protein.
chr01	28537044	T	C	synonymous_variant	Os01g0691050	Os01t0691050-00	c.309T>C	p.Tyr103Tyr	Protein kinase, catalytic domain domain containing protein.
chr01	28537054	T	C	synonymous_variant	Os01g0691050	Os01t0691050-00	c.319T>C	p.Leu107Leu	Protein kinase, catalytic domain domain containing protein.
chr01	28537086	A	G	synonymous_variant	Os01g0691050	Os01t0691050-00	c.351A>G	p.Gly117Gly	Protein kinase, catalytic domain domain containing protein.
chr01	28537122	T	C	synonymous_variant	Os01g0691050	Os01t0691050-00	c.387T>C	p.Ile129Ile	Protein kinase, catalytic domain domain containing protein.
chr01	28537258	A	G	missense_variant	Os01g0691050	Os01t0691050-00	c.523A>G	p.Ser175Gly	Protein kinase, catalytic domain domain containing protein.
chr01	28537286	C	G	missense_variant	Os01g0691050	Os01t0691050-00	c.551C>G	p.Thr184Arg	Protein kinase, catalytic domain domain containing protein.
chr01	28537428	A	G	synonymous_variant	Os01g0691050	Os01t0691050-00	c.693A>G	p.Leu231Leu	Protein kinase, catalytic domain domain containing protein.
chr01	28537470	AAGAGAG	AAGAG	frameshift_variant	Os01g0691050	Os01t0691050-00	c.740_741delAG	p.Glu247fs	Protein kinase, catalytic domain domain containing protein.
chr01	28537558	A	G	missense_variant	Os01g0691050	Os01t0691050-00	c.823A>G	p.Lys275Glu	Protein kinase, catalytic domain domain containing protein.
chr01	28537584	G	C	missense_variant	Os01g0691050	Os01t0691050-00	c.849G>C	p.Lys283Asn	Protein kinase, catalytic domain domain containing protein.
chr01	28537591	C	T	synonymous_variant	Os01g0691050	Os01t0691050-00	c.856C>T	p.Leu286Leu	Protein kinase, catalytic domain domain containing protein.
chr01	28537593	G	C	synonymous_variant	Os01g0691050	Os01t0691050-00	c.858G>C	p.Leu286Leu	Protein kinase, catalytic domain domain containing protein.
chr01	28538533	T	A	missense_variant	Os01g0691100	Os01t0691100-01	c.83A>T	p.Glu28Val	Plant lipid transfer protein/seed storage/trypsin-alpha amylase inhibitor domain containing protein.
chr01	28539130	T	C	missense_variant	Os01g0691200	Os01t0691200-01	c.166T>C	p.Trp56Arg	Hypothetical protein.
chr01	28539130	T	C	synonymous_variant	Os01g0691300	Os01t0691300-01	c.192A>G	p.Pro64Pro	Plant lipid transfer protein and hydrophobic protein, helical domain containing protein.
chr01	28544039	T	A	missense_variant	Os01g0691500	Os01t0691500-01	c.419A>T	p.Glu140Val	Cytidylyltransferase domain containing protein.
chr01	28544039	T	A	missense_variant	Os01g0691500	Os01t0691500-02	c.348A>T	p.Arg116Ser	Similar to Cytidyltransferase-related.
chr01	28551590	C	A	splice_region_variant&synonymous_variant	Os01g0691600	Os01t0691600-01	c.1500C>A	p.Val500Val	Similar to DNA repair helicase XPB2 (EC 3.6.1.-) (XPB homolog 2) (ERCC3 homolog 2) (RAD25 homolog 2) (AtXPB2).
chr01	28551590	C	A	splice_region_variant&synonymous_variant	Os01g0691600	Os01t0691600-02	c.768C>A	p.Val256Val	Similar to XPB1 (ARABIDOPSIS HOMOLOG OF XERODERMA PIGMENTOSUM COMPLEMENTATION GROUP B 1); ATP-dependent helicase.
chr01	28552628	G	T	synonymous_variant	Os01g0691600	Os01t0691600-02	c.1164G>T	p.Ala388Ala	Similar to XPB1 (ARABIDOPSIS HOMOLOG OF XERODERMA PIGMENTOSUM COMPLEMENTATION GROUP B 1); ATP-dependent helicase.
chr01	28553102	T	C	missense_variant&splice_region_variant	Os01g0691600	Os01t0691600-02	c.1343T>C	p.Leu448Ser	Similar to XPB1 (ARABIDOPSIS HOMOLOG OF XERODERMA PIGMENTOSUM COMPLEMENTATION GROUP B 1); ATP-dependent helicase.
chr01	28559160	T	A	synonymous_variant	Os01g0691700	Os01t0691700-01	c.627T>A	p.Ala209Ala	Similar to Serine/threonine protein phosphatase 2A.
chr01	28569010	G	A	synonymous_variant	Os01g0692050	Os01t0692050-00	c.213G>A	p.Gln71Gln	Conserved hypothetical protein.
chr01	28569010	G	A	synonymous_variant	Os01g0692100	Os01t0692100-01	c.679C>T	p.Leu227Leu	Glutathione S-transferase, C-terminal-like domain containing protein.
chr01	28569458	C	T	missense_variant	Os01g0692100	Os01t0692100-01	c.308G>A	p.Arg103His	Glutathione S-transferase, C-terminal-like domain containing protein.
chr01	28569623	T	A	missense_variant	Os01g0692100	Os01t0692100-01	c.143A>T	p.His48Leu	Glutathione S-transferase, C-terminal-like domain containing protein.
chr01	28572037	A	G	missense_variant	Os01g0692200	Os01t0692200-01	c.1A>G	p.Ile1Val	Conserved hypothetical protein.
chr01	28572120	T	C	synonymous_variant	Os01g0692200	Os01t0692200-01	c.84T>C	p.Asn28Asn	Conserved hypothetical protein.
chr01	28572199	G	A	missense_variant	Os01g0692200	Os01t0692200-01	c.163G>A	p.Gly55Arg	Conserved hypothetical protein.
chr01	28572205	A	G	missense_variant	Os01g0692200	Os01t0692200-01	c.169A>G	p.Thr57Ala	Conserved hypothetical protein.
chr01	28572210	G	A	synonymous_variant	Os01g0692200	Os01t0692200-01	c.174G>A	p.Thr58Thr	Conserved hypothetical protein.
chr01	28572700	ATTTTT	ATTTTTT	frameshift_variant	Os01g0692200	Os01t0692200-01	c.669dupT	p.Val224fs	Conserved hypothetical protein.
chr01	28572717	T	C	synonymous_variant	Os01g0692200	Os01t0692200-01	c.681T>C	p.Ile227Ile	Conserved hypothetical protein.
chr01	28573938	A	G	missense_variant	Os01g0692300	Os01t0692300-01	c.469A>G	p.Ile157Val	Protein of unknown function DUF827, plant domain containing protein.
chr01	28574382	T	C	missense_variant	Os01g0692300	Os01t0692300-01	c.913T>C	p.Cys305Arg	Protein of unknown function DUF827, plant domain containing protein.
chr01	28574771	G	T	missense_variant	Os01g0692300	Os01t0692300-01	c.1302G>T	p.Glu434Asp	Protein of unknown function DUF827, plant domain containing protein.
chr01	28574883	A	G	missense_variant	Os01g0692300	Os01t0692300-01	c.1414A>G	p.Thr472Ala	Protein of unknown function DUF827, plant domain containing protein.
chr01	28576220	C	T	synonymous_variant	Os01g0692400	Os01t0692400-01	c.378G>A	p.Thr126Thr	Conserved hypothetical protein.
chr01	28576244	G	A	synonymous_variant	Os01g0692400	Os01t0692400-01	c.354C>T	p.Arg118Arg	Conserved hypothetical protein.
chr01	28576280	G	A	synonymous_variant	Os01g0692400	Os01t0692400-01	c.318C>T	p.Ser106Ser	Conserved hypothetical protein.
chr01	28576306	C	T	missense_variant	Os01g0692400	Os01t0692400-01	c.292G>A	p.Val98Met	Conserved hypothetical protein.
chr01	28576317	G	A	missense_variant	Os01g0692400	Os01t0692400-01	c.281C>T	p.Pro94Leu	Conserved hypothetical protein.
chr01	28576345	G	A	missense_variant	Os01g0692400	Os01t0692400-01	c.253C>T	p.Arg85Trp	Conserved hypothetical protein.
chr01	28576349	TCC	TCCCC	frameshift_variant	Os01g0692400	Os01t0692400-01	c.246_247insGG	p.Gln84fs	Conserved hypothetical protein.
chr01	28576394	G	A	synonymous_variant	Os01g0692400	Os01t0692400-01	c.204C>T	p.Phe68Phe	Conserved hypothetical protein.
chr01	28576406	T	C	synonymous_variant	Os01g0692400	Os01t0692400-01	c.192A>G	p.Pro64Pro	Conserved hypothetical protein.
chr01	28576517	C	T	synonymous_variant	Os01g0692400	Os01t0692400-01	c.81G>A	p.Ala27Ala	Conserved hypothetical protein.
chr01	28576520	C	T	synonymous_variant	Os01g0692400	Os01t0692400-01	c.78G>A	p.Pro26Pro	Conserved hypothetical protein.
chr01	28576528	G	A	stop_gained	Os01g0692400	Os01t0692400-01	c.70C>T	p.Arg24*	Conserved hypothetical protein.
chr01	28576551	C	T	missense_variant	Os01g0692400	Os01t0692400-01	c.47G>A	p.Gly16Asp	Conserved hypothetical protein.
chr01	28576563	CGGGGTG	CG	frameshift_variant	Os01g0692400	Os01t0692400-01	c.29_33delCACCC	p.Pro11fs	Conserved hypothetical protein.
chr01	28576576	A	G	missense_variant	Os01g0692400	Os01t0692400-01	c.22T>C	p.Cys8Arg	Conserved hypothetical protein.
chr01	28580025	T	G	missense_variant	Os01g0692600	Os01t0692600-01	c.696T>G	p.Asp232Glu	Uncharacterised conserved protein UCP031088, alpha/beta hydrolase, At1g15070 domain containing protein.
chr01	28580045	T	C	missense_variant	Os01g0692600	Os01t0692600-01	c.716T>C	p.Leu239Ser	Uncharacterised conserved protein UCP031088, alpha/beta hydrolase, At1g15070 domain containing protein.
chr01	28580288	T	A	missense_variant	Os01g0692600	Os01t0692600-01	c.959T>A	p.Leu320Gln	Uncharacterised conserved protein UCP031088, alpha/beta hydrolase, At1g15070 domain containing protein.
chr01	28581053	G	C	missense_variant	Os01g0692600	Os01t0692600-01	c.1372G>C	p.Val458Leu	Uncharacterised conserved protein UCP031088, alpha/beta hydrolase, At1g15070 domain containing protein.
chr01	28585581	C	T	missense_variant	Os01g0692700	Os01t0692700-01	c.323G>A	p.Arg108Gln	Similar to Protein binding protein.
chr01	28585628	G	A	synonymous_variant	Os01g0692700	Os01t0692700-01	c.276C>T	p.His92His	Similar to Protein binding protein.
chr01	28599309	C	T	missense_variant	Os01g0693100	Os01t0693100-00	c.16C>T	p.Arg6Cys	Conserved hypothetical protein.
chr01	28599317	TGGCGGCGGCGGCGGCG	TGGCGGCGGCGGCG	disruptive_inframe_deletion	Os01g0693100	Os01t0693100-00	c.38_40delGCG	p.Gly13del	Conserved hypothetical protein.
chr01	28599373	G	A	missense_variant	Os01g0693100	Os01t0693100-00	c.80G>A	p.Ser27Asn	Conserved hypothetical protein.
chr01	28599411	G	A	missense_variant	Os01g0693100	Os01t0693100-00	c.118G>A	p.Ala40Thr	Conserved hypothetical protein.
chr01	28599440	A	G	synonymous_variant	Os01g0693100	Os01t0693100-00	c.147A>G	p.Leu49Leu	Conserved hypothetical protein.
chr01	28599476	T	G	synonymous_variant	Os01g0693100	Os01t0693100-00	c.183T>G	p.Pro61Pro	Conserved hypothetical protein.
chr01	28599513	C	T	missense_variant&splice_region_variant	Os01g0693100	Os01t0693100-00	c.220C>T	p.Pro74Ser	Conserved hypothetical protein.
chr01	28599767	A	G	synonymous_variant	Os01g0693100	Os01t0693100-00	c.261A>G	p.Thr87Thr	Conserved hypothetical protein.
chr01	28599881	T	G	missense_variant	Os01g0693100	Os01t0693100-00	c.375T>G	p.Ser125Arg	Conserved hypothetical protein.
chr01	28599944	A	G	synonymous_variant	Os01g0693100	Os01t0693100-00	c.438A>G	p.Ala146Ala	Conserved hypothetical protein.
chr01	28607326	G	A	synonymous_variant	Os01g0693300	Os01t0693300-01	c.870G>A	p.Leu290Leu	Similar to Lipid phosphate phosphatase 2 (EC 3.1.3.-) (AtLPP2) (Phosphatidic acid phosphatase 2) (AtPAP2) (Prenyl diphosphate phosphatase).
chr01	28620022	A	C	missense_variant	Os01g0693400	Os01t0693400-01	c.961T>G	p.Cys321Gly	Pathogenesis-related transcriptional factor and ERF, DNA-binding domain containing protein.
chr01	28620022	A	T	missense_variant	Os01g0693400	Os01t0693400-01	c.961T>A	p.Cys321Ser	Pathogenesis-related transcriptional factor and ERF, DNA-binding domain containing protein.
chr01	28625343	A	G	missense_variant	Os01g0693466	Os01t0693466-00	c.8A>G	p.Tyr3Cys	Hypothetical gene.
chr01	28625349	CTTTTTTTT	CTTTTTTTTTT	frameshift_variant	Os01g0693466	Os01t0693466-00	c.21_22dupTT	p.Ser8fs	Hypothetical gene.
chr01	28625495	A	G	missense_variant	Os01g0693466	Os01t0693466-00	c.160A>G	p.Ser54Gly	Hypothetical gene.
chr01	28635466	T	C	synonymous_variant	Os01g0693532	Os01t0693532-01	c.147A>G	p.Arg49Arg	Conserved hypothetical protein.
chr01	28635473	A	C	missense_variant	Os01g0693532	Os01t0693532-01	c.140T>G	p.Met47Arg	Conserved hypothetical protein.
chr01	28651455	C	G	missense_variant	Os01g0693700	Os01t0693700-00	c.186G>C	p.Gln62His	Similar to Nitrate reductase [NAD(P)H].
chr01	28651464	G	A	synonymous_variant	Os01g0693700	Os01t0693700-00	c.177C>T	p.Arg59Arg	Similar to Nitrate reductase [NAD(P)H].
chr01	28655859	C	G	synonymous_variant	Os01g0693800	Os01t0693800-01	c.18G>C	p.Ala6Ala	Similar to Threonine synthase, chloroplast precursor (EC 4.2.3.1) (TS).
chr01	28658474	C	T	missense_variant&splice_region_variant	Os01g0693900	Os01t0693900-02	c.502G>A	p.Val168Met	Peptidyl-tRNA hydrolase family protein.
chr01	28658474	C	T	missense_variant&splice_region_variant	Os01g0693900	Os01t0693900-01	c.502G>A	p.Val168Met	Peptidyl-tRNA hydrolase family protein.
chr01	28666352	C	A	missense_variant	Os01g0694000	Os01t0694000-01	c.44C>A	p.Ala15Asp	Protein kinase, core domain containing protein.
chr01	28666451	A	G	missense_variant	Os01g0694000	Os01t0694000-01	c.143A>G	p.Glu48Gly	Protein kinase, core domain containing protein.
chr01	28666797	C	A	synonymous_variant	Os01g0694000	Os01t0694000-01	c.489C>A	p.Gly163Gly	Protein kinase, core domain containing protein.
chr01	28667159	G	A	missense_variant	Os01g0694000	Os01t0694000-01	c.851G>A	p.Ser284Asn	Protein kinase, core domain containing protein.
chr01	28667505	G	A	splice_region_variant&synonymous_variant	Os01g0694000	Os01t0694000-01	c.1101G>A	p.Glu367Glu	Protein kinase, core domain containing protein.
chr01	28667538	C	T	synonymous_variant	Os01g0694000	Os01t0694000-01	c.1134C>T	p.Ser378Ser	Protein kinase, core domain containing protein.
chr01	28667557	G	A	missense_variant	Os01g0694000	Os01t0694000-01	c.1153G>A	p.Val385Ile	Protein kinase, core domain containing protein.
chr01	28667558	T	C	missense_variant	Os01g0694000	Os01t0694000-01	c.1154T>C	p.Val385Ala	Protein kinase, core domain containing protein.
chr01	28667610	C	G	synonymous_variant	Os01g0694000	Os01t0694000-01	c.1206C>G	p.Val402Val	Protein kinase, core domain containing protein.
chr01	28667613	A	C	synonymous_variant	Os01g0694000	Os01t0694000-01	c.1209A>C	p.Gly403Gly	Protein kinase, core domain containing protein.
chr01	28667665	G	A	missense_variant	Os01g0694000	Os01t0694000-01	c.1261G>A	p.Asp421Asn	Protein kinase, core domain containing protein.
chr01	28667674	C	G	missense_variant	Os01g0694000	Os01t0694000-01	c.1270C>G	p.His424Asp	Protein kinase, core domain containing protein.
chr01	28667694	TGACG	TGACGCGTCTGGACTCTGGACG	frameshift_variant	Os01g0694000	Os01t0694000-01	c.1294_1295insCGTCTGGACTCTGGACG	p.Asp432fs	Protein kinase, core domain containing protein.
chr01	28667860	C	G	missense_variant	Os01g0694000	Os01t0694000-01	c.1456C>G	p.Gln486Glu	Protein kinase, core domain containing protein.
chr01	28669692	A	G	missense_variant	Os01g0694050	Os01t0694050-00	c.416T>C	p.Val139Ala	Hypothetical gene.
chr01	28669712	C	T	missense_variant	Os01g0694050	Os01t0694050-00	c.396G>A	p.Met132Ile	Hypothetical gene.
chr01	28669712	C	T	synonymous_variant	Os01g0694100	Os01t0694100-01	c.15C>T	p.Cys5Cys	Leucine-rich repeat domain containing protein.
chr01	28669713	A	G	missense_variant	Os01g0694050	Os01t0694050-00	c.395T>C	p.Met132Thr	Hypothetical gene.
chr01	28669713	A	G	missense_variant	Os01g0694100	Os01t0694100-01	c.16A>G	p.Ile6Val	Leucine-rich repeat domain containing protein.
chr01	28669715	C	G	missense_variant	Os01g0694100	Os01t0694100-01	c.18C>G	p.Ile6Met	Leucine-rich repeat domain containing protein.
chr01	28669715	C	G	synonymous_variant	Os01g0694050	Os01t0694050-00	c.393G>C	p.Leu131Leu	Hypothetical gene.
chr01	28669737	T	C	missense_variant	Os01g0694050	Os01t0694050-00	c.371A>G	p.Asn124Ser	Hypothetical gene.
chr01	28669737	T	C	synonymous_variant	Os01g0694100	Os01t0694100-01	c.40T>C	p.Leu14Leu	Leucine-rich repeat domain containing protein.
chr01	28669741	C	T	missense_variant	Os01g0694050	Os01t0694050-00	c.367G>A	p.Ala123Thr	Hypothetical gene.
chr01	28669741	C	T	missense_variant	Os01g0694100	Os01t0694100-01	c.44C>T	p.Ala15Val	Leucine-rich repeat domain containing protein.
chr01	28669764	C	T	missense_variant	Os01g0694050	Os01t0694050-00	c.344G>A	p.Gly115Glu	Hypothetical gene.
chr01	28669764	C	T	missense_variant	Os01g0694100	Os01t0694100-01	c.67C>T	p.Pro23Ser	Leucine-rich repeat domain containing protein.
chr01	28669771	A	C	missense_variant	Os01g0694050	Os01t0694050-00	c.337T>G	p.Tyr113Asp	Hypothetical gene.
chr01	28669771	A	C	missense_variant	Os01g0694100	Os01t0694100-01	c.74A>C	p.Tyr25Ser	Leucine-rich repeat domain containing protein.
chr01	28669810	A	C	missense_variant	Os01g0694050	Os01t0694050-00	c.298T>G	p.Ser100Ala	Hypothetical gene.
chr01	28669810	A	C	missense_variant	Os01g0694100	Os01t0694100-01	c.113A>C	p.Glu38Ala	Leucine-rich repeat domain containing protein.
chr01	28669814	A	G	synonymous_variant	Os01g0694050	Os01t0694050-00	c.294T>C	p.Thr98Thr	Hypothetical gene.
chr01	28669814	A	G	synonymous_variant	Os01g0694100	Os01t0694100-01	c.117A>G	p.Gln39Gln	Leucine-rich repeat domain containing protein.
chr01	28669878	A	G	missense_variant	Os01g0694050	Os01t0694050-00	c.230T>C	p.Ile77Thr	Hypothetical gene.
chr01	28669878	A	G	missense_variant	Os01g0694100	Os01t0694100-01	c.181A>G	p.Ile61Val	Leucine-rich repeat domain containing protein.
chr01	28669904	G	C	missense_variant	Os01g0694050	Os01t0694050-00	c.204C>G	p.Phe68Leu	Hypothetical gene.
chr01	28669904	G	C	synonymous_variant	Os01g0694100	Os01t0694100-01	c.207G>C	p.Gly69Gly	Leucine-rich repeat domain containing protein.
chr01	28669973	T	C	synonymous_variant	Os01g0694050	Os01t0694050-00	c.135A>G	p.Arg45Arg	Hypothetical gene.
chr01	28669973	T	C	synonymous_variant	Os01g0694100	Os01t0694100-01	c.276T>C	p.Asn92Asn	Leucine-rich repeat domain containing protein.
chr01	28670011	C	G	missense_variant	Os01g0694050	Os01t0694050-00	c.97G>C	p.Val33Leu	Hypothetical gene.
chr01	28670011	C	G	missense_variant	Os01g0694100	Os01t0694100-01	c.314C>G	p.Thr105Ser	Leucine-rich repeat domain containing protein.
chr01	28670025	G	C	missense_variant	Os01g0694050	Os01t0694050-00	c.83C>G	p.Thr28Arg	Hypothetical gene.
chr01	28670025	G	C	missense_variant	Os01g0694100	Os01t0694100-01	c.328G>C	p.Val110Leu	Leucine-rich repeat domain containing protein.
chr01	28670033	C	T	synonymous_variant	Os01g0694050	Os01t0694050-00	c.75G>A	p.Ser25Ser	Hypothetical gene.
chr01	28670033	C	T	synonymous_variant	Os01g0694100	Os01t0694100-01	c.336C>T	p.Thr112Thr	Leucine-rich repeat domain containing protein.
chr01	28670041	A	G	missense_variant	Os01g0694050	Os01t0694050-00	c.67T>C	p.Ser23Pro	Hypothetical gene.
chr01	28670041	A	G	missense_variant	Os01g0694100	Os01t0694100-01	c.344A>G	p.Asp115Gly	Leucine-rich repeat domain containing protein.
chr01	28670057	G	A	synonymous_variant	Os01g0694050	Os01t0694050-00	c.51C>T	p.Cys17Cys	Hypothetical gene.
chr01	28670057	G	A	synonymous_variant	Os01g0694100	Os01t0694100-01	c.360G>A	p.Leu120Leu	Leucine-rich repeat domain containing protein.
chr01	28670102	C	T	synonymous_variant	Os01g0694050	Os01t0694050-00	c.6G>A	p.Glu2Glu	Hypothetical gene.
chr01	28670102	C	T	synonymous_variant	Os01g0694100	Os01t0694100-01	c.405C>T	p.Pro135Pro	Leucine-rich repeat domain containing protein.
chr01	28670157	T	G	missense_variant	Os01g0694100	Os01t0694100-01	c.460T>G	p.Phe154Val	Leucine-rich repeat domain containing protein.
chr01	28670157	T	G	splice_region_variant	Os01g0694050	Os01t0694050-00	c.-50A>C		Hypothetical gene.
chr01	28670207	A	T	synonymous_variant	Os01g0694100	Os01t0694100-01	c.510A>T	p.Ile170Ile	Leucine-rich repeat domain containing protein.
chr01	28670208	T	C	synonymous_variant	Os01g0694100	Os01t0694100-01	c.511T>C	p.Leu171Leu	Leucine-rich repeat domain containing protein.
chr01	28670267	A	G	synonymous_variant	Os01g0694100	Os01t0694100-01	c.570A>G	p.Thr190Thr	Leucine-rich repeat domain containing protein.
chr01	28670281	G	T	missense_variant	Os01g0694100	Os01t0694100-01	c.584G>T	p.Arg195Met	Leucine-rich repeat domain containing protein.
chr01	28670335	C	T	missense_variant	Os01g0694100	Os01t0694100-01	c.638C>T	p.Ser213Leu	Leucine-rich repeat domain containing protein.
chr01	28670390	G	A	missense_variant	Os01g0694100	Os01t0694100-01	c.693G>A	p.Met231Ile	Leucine-rich repeat domain containing protein.
chr01	28670432	A	T	synonymous_variant	Os01g0694100	Os01t0694100-01	c.735A>T	p.Ala245Ala	Leucine-rich repeat domain containing protein.
chr01	28670478	T	A	missense_variant	Os01g0694100	Os01t0694100-01	c.781T>A	p.Phe261Ile	Leucine-rich repeat domain containing protein.
chr01	28670499	T	G	missense_variant	Os01g0694100	Os01t0694100-01	c.802T>G	p.Phe268Val	Leucine-rich repeat domain containing protein.
chr01	28670501	T	G	missense_variant	Os01g0694100	Os01t0694100-01	c.804T>G	p.Phe268Leu	Leucine-rich repeat domain containing protein.
chr01	28670511	G	A	missense_variant	Os01g0694100	Os01t0694100-01	c.814G>A	p.Gly272Ser	Leucine-rich repeat domain containing protein.
chr01	28670512	G	A	missense_variant	Os01g0694100	Os01t0694100-01	c.815G>A	p.Gly272Asp	Leucine-rich repeat domain containing protein.
chr01	28670548	C	T	missense_variant	Os01g0694100	Os01t0694100-01	c.851C>T	p.Pro284Leu	Leucine-rich repeat domain containing protein.
chr01	28670571	T	G	missense_variant	Os01g0694100	Os01t0694100-01	c.874T>G	p.Leu292Val	Leucine-rich repeat domain containing protein.
chr01	28670572	T	C	missense_variant	Os01g0694100	Os01t0694100-01	c.875T>C	p.Leu292Ser	Leucine-rich repeat domain containing protein.
chr01	28670574	T	A	missense_variant	Os01g0694100	Os01t0694100-01	c.877T>A	p.Phe293Ile	Leucine-rich repeat domain containing protein.
chr01	28670576	C	T	synonymous_variant	Os01g0694100	Os01t0694100-01	c.879C>T	p.Phe293Phe	Leucine-rich repeat domain containing protein.
chr01	28670729	C	A	missense_variant	Os01g0694100	Os01t0694100-01	c.1032C>A	p.Ser344Arg	Leucine-rich repeat domain containing protein.
chr01	28670738	T	G	missense_variant	Os01g0694100	Os01t0694100-01	c.1041T>G	p.Asn347Lys	Leucine-rich repeat domain containing protein.
chr01	28670842	ATCTCT	ATCTCTCT	frameshift_variant&stop_lost	Os01g0694100	Os01t0694100-01	c.1149_1150dupCT	p.Ter384fs	Leucine-rich repeat domain containing protein.
chr01	28671834	C	A	splice_region_variant	Os01g0694050	Os01t0694050-00	c.-1657G>T		Hypothetical gene.
chr01	28677570	C	T	missense_variant	Os01g0694200	Os01t0694200-01	c.922G>A	p.Val308Ile	Conserved hypothetical protein.
chr01	28679744	G	A	missense_variant	Os01g0694200	Os01t0694200-01	c.316C>T	p.Pro106Ser	Conserved hypothetical protein.
chr01	28679817	A	G	synonymous_variant	Os01g0694200	Os01t0694200-01	c.243T>C	p.Ala81Ala	Conserved hypothetical protein.
chr01	28679859	G	T	synonymous_variant	Os01g0694200	Os01t0694200-01	c.201C>A	p.Ala67Ala	Conserved hypothetical protein.
chr01	28697571	A	G	missense_variant	Os01g0694400	Os01t0694400-00	c.209T>C	p.Val70Ala	Conserved hypothetical protein.
chr01	28708989	A	T	splice_region_variant	Os01g0694500	Os01t0694500-01	c.*79T>A		Hypothetical protein.
chr01	28708990	A	C	splice_region_variant	Os01g0694500	Os01t0694500-01	c.*78T>G		Hypothetical protein.
chr01	28709068	T	G	stop_lost	Os01g0694500	Os01t0694500-01	c.252A>C	p.Ter84Cysext*?	Hypothetical protein.
chr01	28709266	T	C	synonymous_variant	Os01g0694500	Os01t0694500-01	c.54A>G	p.Ser18Ser	Hypothetical protein.
chr01	28726836	G	A	missense_variant	Os01g0694800	Os01t0694800-01	c.391C>T	p.Arg131Cys	Conserved hypothetical protein.
chr01	28726896	T	C	missense_variant	Os01g0694800	Os01t0694800-01	c.331A>G	p.Thr111Ala	Conserved hypothetical protein.
chr01	28726968	G	C	missense_variant	Os01g0694800	Os01t0694800-01	c.259C>G	p.Leu87Val	Conserved hypothetical protein.
chr01	28729828	G	C	missense_variant	Os01g0694900	Os01t0694900-01	c.185G>C	p.Gly62Ala	Epsin-like, N-terminal domain containing protein.
chr01	28734496	G	A	synonymous_variant	Os01g0694900	Os01t0694900-01	c.1530G>A	p.Gln510Gln	Epsin-like, N-terminal domain containing protein.
chr01	28742486	C	T	non_coding_exon_variant	Os01g0695150	Os01t0695150-00	n.1030G>A		Non-protein coding transcript.
chr01	28744124	A	C	non_coding_exon_variant	Os01g0695150	Os01t0695150-00	n.170T>G		Non-protein coding transcript.
chr01	28753335	T	C	missense_variant	Os01g0695300	Os01t0695300-01	c.518A>G	p.Asp173Gly	Similar to Farnesyl pyrophosphate synthetase (FPP synthetase) (FPS) (Farnesyl diphosphate synthetase) [Includes: Dimethylallyltranstransferase (EC 2.5.1.1); Geranyltranstransferase (EC 2.5.1.10)].
chr01	28754041	T	A	missense_variant	Os01g0695300	Os01t0695300-01	c.358A>T	p.Ile120Phe	Similar to Farnesyl pyrophosphate synthetase (FPP synthetase) (FPS) (Farnesyl diphosphate synthetase) [Includes: Dimethylallyltranstransferase (EC 2.5.1.1); Geranyltranstransferase (EC 2.5.1.10)].
chr01	28754172	G	A	missense_variant	Os01g0695300	Os01t0695300-01	c.307C>T	p.Arg103Cys	Similar to Farnesyl pyrophosphate synthetase (FPP synthetase) (FPS) (Farnesyl diphosphate synthetase) [Includes: Dimethylallyltranstransferase (EC 2.5.1.1); Geranyltranstransferase (EC 2.5.1.10)].
chr01	28757195	A	T	missense_variant	Os01g0695600	Os01t0695600-00	c.669T>A	p.Phe223Leu	Pyridoxal phosphate-dependent enzyme, beta subunit domain containing protein.
chr01	28774304	T	C	missense_variant	Os01g0695700	Os01t0695700-00	c.364T>C	p.Cys122Arg	Similar to MDR-like ABC transporter.
chr01	28774304	T	C	missense_variant	Os01g0695625	Os01t0695625-00	c.44A>G	p.His15Arg	Hypothetical protein.
chr01	28774334	A	C	missense_variant	Os01g0695700	Os01t0695700-00	c.394A>C	p.Ile132Leu	Similar to MDR-like ABC transporter.
chr01	28774334	A	C	missense_variant	Os01g0695625	Os01t0695625-00	c.14T>G	p.Ile5Arg	Hypothetical protein.
chr01	28779840	A	G	synonymous_variant	Os01g0695700	Os01t0695700-00	c.3558A>G	p.Leu1186Leu	Similar to MDR-like ABC transporter.
chr01	28787250	C	T	synonymous_variant	Os01g0695800	Os01t0695800-01	c.180G>A	p.Lys60Lys	Similar to MDR-like ABC transporter.
chr01	28800197	T	A	missense_variant	Os01g0696000	Os01t0696000-02	c.643T>A	p.Ser215Thr	Conserved hypothetical protein.
chr01	28801046	C	T	synonymous_variant	Os01g0696100	Os01t0696100-00	c.1197G>A	p.Ala399Ala	Similar to outward rectifying potassium channel.
chr01	28802365	A	G	synonymous_variant	Os01g0696100	Os01t0696100-00	c.315T>C	p.Cys105Cys	Similar to outward rectifying potassium channel.
chr01	28802459	T	G	missense_variant	Os01g0696100	Os01t0696100-00	c.221A>C	p.His74Pro	Similar to outward rectifying potassium channel.
chr01	28802669	A	G	missense_variant	Os01g0696100	Os01t0696100-00	c.11T>C	p.Val4Ala	Similar to outward rectifying potassium channel.
chr01	28823778	G	A	synonymous_variant	Os01g0696500	Os01t0696500-01	c.120C>T	p.Ser40Ser	Conserved hypothetical protein.
chr01	28825860	G	A	synonymous_variant	Os01g0696600	Os01t0696600-01	c.84G>A	p.Glu28Glu	Similar to MDR-like ABC transporter.
chr01	28825860	G	A	synonymous_variant	Os01g0696701	Os01t0696701-00	c.153C>T	p.Ser51Ser	Hypothetical protein.
chr01	28835345	A	C	missense_variant	Os01g0696800	Os01t0696800-01	c.52A>C	p.Ile18Leu	Peptidase A1 domain containing protein.
chr01	28848885	G	A	synonymous_variant	Os01g0697100	Os01t0697100-01	c.774C>T	p.Gly258Gly	UDP-glucuronosyl/UDP-glucosyltransferase family protein.
chr01	28848927	G	A	synonymous_variant	Os01g0697100	Os01t0697100-01	c.732C>T	p.Pro244Pro	UDP-glucuronosyl/UDP-glucosyltransferase family protein.
chr01	28849146	C	T	synonymous_variant	Os01g0697100	Os01t0697100-01	c.513G>A	p.Glu171Glu	UDP-glucuronosyl/UDP-glucosyltransferase family protein.
chr01	28855018	G	A	synonymous_variant	Os01g0697250	Os01t0697250-00	c.180C>T	p.Asp60Asp	Similar to OSIGBa0132O24.2 protein.
chr01	28855029	C	T	missense_variant	Os01g0697250	Os01t0697250-00	c.169G>A	p.Val57Ile	Similar to OSIGBa0132O24.2 protein.
chr01	28855091	G	C	missense_variant&splice_region_variant	Os01g0697250	Os01t0697250-00	c.107C>G	p.Thr36Ser	Similar to OSIGBa0132O24.2 protein.
chr01	28855206	ATTTTTTTTTT	ATTTTTTTTT	frameshift_variant	Os01g0697250	Os01t0697250-00	c.66delA	p.Lys25fs	Similar to OSIGBa0132O24.2 protein.
chr01	28855241	T	C	missense_variant	Os01g0697250	Os01t0697250-00	c.41A>G	p.Tyr14Cys	Similar to OSIGBa0132O24.2 protein.
chr01	28870438	C	T	synonymous_variant	Os01g0697400	Os01t0697400-00	c.546G>A	p.Leu182Leu	Conserved hypothetical protein.
chr01	28870690	G	A	synonymous_variant	Os01g0697400	Os01t0697400-00	c.294C>T	p.His98His	Conserved hypothetical protein.
chr01	28874579	A	G	missense_variant	Os01g0697700	Os01t0697700-00	c.454T>C	p.Phe152Leu	Conserved hypothetical protein.
chr01	28874821	G	C	missense_variant	Os01g0697700	Os01t0697700-00	c.212C>G	p.Ala71Gly	Conserved hypothetical protein.
chr01	28881956	CGCAGCGGCAGCGGCAGCGGCAGCGGC	CGCAGCGGCAGCGGCAGCGGC	inframe_deletion	Os01g0698000	Os01t0698000-02	c.877_882delGCCGCT	p.Ala293_Ala294del	Conserved hypothetical protein.
chr01	28882142	G	A	synonymous_variant	Os01g0698000	Os01t0698000-02	c.717C>T	p.Leu239Leu	Conserved hypothetical protein.
chr01	28882202	G	T	synonymous_variant	Os01g0698000	Os01t0698000-02	c.657C>A	p.Val219Val	Conserved hypothetical protein.
chr01	28882541	G	A	synonymous_variant	Os01g0698000	Os01t0698000-02	c.318C>T	p.Ala106Ala	Conserved hypothetical protein.
chr01	28886951	T	C	missense_variant	Os01g0698100	Os01t0698100-01	c.331T>C	p.Trp111Arg	SWAP/Surp domain containing protein.
chr01	28887912	A	G	missense_variant	Os01g0698100	Os01t0698100-01	c.871A>G	p.Thr291Ala	SWAP/Surp domain containing protein.
chr01	28888241	G	A	synonymous_variant	Os01g0698100	Os01t0698100-01	c.1200G>A	p.Pro400Pro	SWAP/Surp domain containing protein.
chr01	28889615	A	G	synonymous_variant	Os01g0698100	Os01t0698100-01	c.1539A>G	p.Ala513Ala	SWAP/Surp domain containing protein.
chr01	28891407	A	T	stop_lost	Os01g0698200	Os01t0698200-00	c.871T>A	p.Ter291Lysext*?	Similar to strictosidine synthase 1.
chr01	28894207	G	A	missense_variant	Os01g0698300	Os01t0698300-01	c.494G>A	p.Arg165Gln	Zinc finger, BED-type predicted domain containing protein.
chr01	28895622	G	A	missense_variant	Os01g0698300	Os01t0698300-01	c.1909G>A	p.Val637Ile	Zinc finger, BED-type predicted domain containing protein.
chr01	28895622	G	A	missense_variant	Os01g0698300	Os01t0698300-02	c.1360G>A	p.Val454Ile	Similar to transposon protein.
chr01	28895849	C	T	synonymous_variant	Os01g0698300	Os01t0698300-01	c.2049C>T	p.Asp683Asp	Zinc finger, BED-type predicted domain containing protein.
chr01	28895849	C	T	synonymous_variant	Os01g0698300	Os01t0698300-02	c.1500C>T	p.Asp500Asp	Similar to transposon protein.
chr01	28900245	A	C	non_coding_exon_variant	Os01g0698500	Os01t0698500-01	n.414T>G		Non-protein coding transcript.
chr01	28900276	C	T	non_coding_exon_variant	Os01g0698500	Os01t0698500-01	n.383G>A		Non-protein coding transcript.
chr01	28903900	CTGTGTGTGTG	CTGTGTGTGTGTG	non_coding_exon_variant	Os01g0698500	Os01t0698500-01	n.40_41insCA		Non-protein coding transcript.
chr01	28903926	G	T	non_coding_exon_variant	Os01g0698500	Os01t0698500-01	n.25C>A		Non-protein coding transcript.
chr01	28910389	G	A	synonymous_variant	Os01g0698800	Os01t0698800-01	c.609C>T	p.Phe203Phe	Conserved hypothetical protein.
chr01	28910412	A	C	missense_variant	Os01g0698800	Os01t0698800-01	c.586T>G	p.Tyr196Asp	Conserved hypothetical protein.
chr01	28910443	A	G	synonymous_variant	Os01g0698800	Os01t0698800-01	c.555T>C	p.Thr185Thr	Conserved hypothetical protein.
chr01	28910449	T	C	synonymous_variant	Os01g0698800	Os01t0698800-01	c.549A>G	p.Ala183Ala	Conserved hypothetical protein.
chr01	28910774	A	G	missense_variant	Os01g0698800	Os01t0698800-01	c.224T>C	p.Val75Ala	Conserved hypothetical protein.
chr01	28910808	A	C	missense_variant	Os01g0698800	Os01t0698800-01	c.190T>G	p.Tyr64Asp	Conserved hypothetical protein.
chr01	28914501	TCTCACTC	TCTC	frameshift_variant	Os01g0698900	Os01t0698900-00	c.50_53delACTC	p.His17fs	Similar to nascent polypeptide-associated complex alpha subunit-like protein.
chr01	28914792	ATCCTCCTCCTCCTCCTC	ATCCTCCTCCTCCTCCTCCTC	inframe_insertion	Os01g0698900	Os01t0698900-00	c.352_354dupCTC	p.Leu118dup	Similar to nascent polypeptide-associated complex alpha subunit-like protein.
chr01	28914999	C	G	missense_variant	Os01g0698900	Os01t0698900-00	c.544C>G	p.His182Asp	Similar to nascent polypeptide-associated complex alpha subunit-like protein.
chr01	28915483	C	T	missense_variant	Os01g0698900	Os01t0698900-00	c.731C>T	p.Ser244Leu	Similar to nascent polypeptide-associated complex alpha subunit-like protein.
chr01	28915674	G	C	missense_variant	Os01g0698900	Os01t0698900-00	c.922G>C	p.Val308Leu	Similar to nascent polypeptide-associated complex alpha subunit-like protein.
chr01	28915741	T	A	missense_variant	Os01g0698900	Os01t0698900-00	c.989T>A	p.Ile330Asn	Similar to nascent polypeptide-associated complex alpha subunit-like protein.
chr01	28915791	C	T	missense_variant	Os01g0698900	Os01t0698900-00	c.1039C>T	p.Pro347Ser	Similar to nascent polypeptide-associated complex alpha subunit-like protein.
chr01	28915901	A	T	stop_lost&splice_region_variant	Os01g0698900	Os01t0698900-00	c.1149A>T	p.Ter383Cysext*?	Similar to nascent polypeptide-associated complex alpha subunit-like protein.
chr01	28922110	A	G	missense_variant	Os01g0699100	Os01t0699100-01	c.481A>G	p.Ser161Gly	Serine/threonine protein kinase domain containing protein.
chr01	28922400	G	A	synonymous_variant	Os01g0699100	Os01t0699100-01	c.771G>A	p.Val257Val	Serine/threonine protein kinase domain containing protein.
chr01	28922502	CGAGGAGGAGG	CGAGGAGG	disruptive_inframe_deletion	Os01g0699100	Os01t0699100-01	c.881_883delAGG	p.Glu294del	Serine/threonine protein kinase domain containing protein.
chr01	28922787	T	C	synonymous_variant	Os01g0699100	Os01t0699100-01	c.1158T>C	p.Ile386Ile	Serine/threonine protein kinase domain containing protein.
chr01	28922878	G	C	missense_variant	Os01g0699100	Os01t0699100-01	c.1249G>C	p.Val417Leu	Serine/threonine protein kinase domain containing protein.
chr01	28934800	T	C	missense_variant	Os01g0699400	Os01t0699400-01	c.848T>C	p.Val283Ala	Serine/threonine protein kinase domain containing protein.
chr01	28934834	G	A	synonymous_variant	Os01g0699400	Os01t0699400-01	c.882G>A	p.Glu294Glu	Serine/threonine protein kinase domain containing protein.
chr01	28935069	G	T	missense_variant	Os01g0699400	Os01t0699400-01	c.1117G>T	p.Gly373Cys	Serine/threonine protein kinase domain containing protein.
chr01	28939700	G	C	missense_variant	Os01g0699500	Os01t0699500-01	c.1227C>G	p.Phe409Leu	Serine/threonine protein kinase domain containing protein.
chr01	28940212	C	G	missense_variant	Os01g0699500	Os01t0699500-01	c.715G>C	p.Ala239Pro	Serine/threonine protein kinase domain containing protein.
chr01	28940225	G	A	synonymous_variant	Os01g0699500	Os01t0699500-01	c.702C>T	p.Cys234Cys	Serine/threonine protein kinase domain containing protein.
chr01	28940474	C	T	missense_variant	Os01g0699500	Os01t0699500-01	c.453G>A	p.Met151Ile	Serine/threonine protein kinase domain containing protein.
chr01	28940474	C	T	synonymous_variant	Os01g0699450	Os01t0699450-00	c.156C>T	p.Ser52Ser	Hypothetical protein.
chr01	28947638	C	A	synonymous_variant	Os01g0699600	Os01t0699600-01	c.387G>T	p.Val129Val	Serine/threonine protein kinase domain containing protein.
chr01	28947644	C	G	synonymous_variant	Os01g0699600	Os01t0699600-01	c.381G>C	p.Ser127Ser	Serine/threonine protein kinase domain containing protein.
chr01	28947776	C	G	synonymous_variant	Os01g0699600	Os01t0699600-01	c.249G>C	p.Leu83Leu	Serine/threonine protein kinase domain containing protein.
chr01	28947793	C	T	missense_variant	Os01g0699600	Os01t0699600-01	c.232G>A	p.Gly78Ser	Serine/threonine protein kinase domain containing protein.
chr01	28947796	C	T	missense_variant	Os01g0699600	Os01t0699600-01	c.229G>A	p.Ala77Thr	Serine/threonine protein kinase domain containing protein.
chr01	28947802	C	T	missense_variant	Os01g0699600	Os01t0699600-01	c.223G>A	p.Ala75Thr	Serine/threonine protein kinase domain containing protein.
chr01	28947941	G	C	synonymous_variant	Os01g0699600	Os01t0699600-01	c.84C>G	p.Leu28Leu	Serine/threonine protein kinase domain containing protein.
chr01	28947995	C	T	synonymous_variant	Os01g0699600	Os01t0699600-01	c.30G>A	p.Gln10Gln	Serine/threonine protein kinase domain containing protein.
chr01	28970836	A	T	missense_variant	Os01g0700000	Os01t0700000-01	c.89A>T	p.Asn30Ile	Conserved hypothetical protein.
chr01	28970836	A	T	missense_variant	Os01g0700000	Os01t0700000-02	c.89A>T	p.Asn30Ile	Conserved hypothetical protein.
chr01	28971248	T	C	synonymous_variant	Os01g0700000	Os01t0700000-01	c.210T>C	p.Ser70Ser	Conserved hypothetical protein.
chr01	28971248	T	C	synonymous_variant	Os01g0700000	Os01t0700000-02	c.210T>C	p.Ser70Ser	Conserved hypothetical protein.
chr01	28971540	A	G	missense_variant	Os01g0700000	Os01t0700000-01	c.502A>G	p.Ile168Val	Conserved hypothetical protein.
chr01	28971540	A	G	missense_variant	Os01g0700000	Os01t0700000-02	c.502A>G	p.Ile168Val	Conserved hypothetical protein.
chr01	28976072	C	T	synonymous_variant	Os01g0700100	Os01t0700100-01	c.249C>T	p.Phe83Phe	MtN3 and saliva related transmembrane protein family protein.
chr01	28980394	G	T	missense_variant	Os01g0700200	Os01t0700200-01	c.467G>T	p.Arg156Leu	Similar to Chromosome condensation regulator protein (Fragment).
chr01	28982273	T	C	synonymous_variant	Os01g0700200	Os01t0700200-01	c.2346T>C	p.Asp782Asp	Similar to Chromosome condensation regulator protein (Fragment).
chr01	28982992	C	A	missense_variant	Os01g0700200	Os01t0700200-01	c.2809C>A	p.Leu937Ile	Similar to Chromosome condensation regulator protein (Fragment).
chr01	28984579	C	T	synonymous_variant	Os01g0700300	Os01t0700300-00	c.1110G>A	p.Gln370Gln	Similar to JMT.
chr01	28984695	C	T	missense_variant	Os01g0700300	Os01t0700300-00	c.994G>A	p.Gly332Ser	Similar to JMT.
chr01	28984740	G	A	missense_variant	Os01g0700300	Os01t0700300-00	c.949C>T	p.Arg317Trp	Similar to JMT.
chr01	28985672	G	A	synonymous_variant	Os01g0700300	Os01t0700300-00	c.219C>T	p.Thr73Thr	Similar to JMT.
chr01	28985684	C	A	synonymous_variant	Os01g0700300	Os01t0700300-00	c.207G>T	p.Pro69Pro	Similar to JMT.
chr01	28991394	T	G	synonymous_variant	Os01g0700400	Os01t0700400-00	c.702A>C	p.Leu234Leu	Hypothetical protein.
chr01	28991395	A	G	missense_variant	Os01g0700400	Os01t0700400-00	c.701T>C	p.Leu234Pro	Hypothetical protein.
chr01	28991406	G	C	missense_variant	Os01g0700400	Os01t0700400-00	c.690C>G	p.Phe230Leu	Hypothetical protein.
chr01	28991439	T	C	synonymous_variant	Os01g0700400	Os01t0700400-00	c.657A>G	p.Glu219Glu	Hypothetical protein.
chr01	28991462	A	C	missense_variant	Os01g0700400	Os01t0700400-00	c.634T>G	p.Leu212Val	Hypothetical protein.
chr01	28991467	G	C	missense_variant	Os01g0700400	Os01t0700400-00	c.629C>G	p.Ala210Gly	Hypothetical protein.
chr01	28991469	C	G	missense_variant	Os01g0700400	Os01t0700400-00	c.627G>C	p.Trp209Cys	Hypothetical protein.
chr01	28991470	C	G	missense_variant	Os01g0700400	Os01t0700400-00	c.626G>C	p.Trp209Ser	Hypothetical protein.
chr01	28991475	G	A	start_lost	Os01g0700500	Os01t0700500-01	c.3G>A	p.Leu1?	Similar to Flavonoid 3-monooxygenase.
chr01	28991475	G	A	synonymous_variant	Os01g0700400	Os01t0700400-00	c.621C>T	p.Ala207Ala	Hypothetical protein.
chr01	28991493	C	T	synonymous_variant	Os01g0700400	Os01t0700400-00	c.603G>A	p.Ser201Ser	Hypothetical protein.
chr01	28991493	C	T	synonymous_variant	Os01g0700500	Os01t0700500-01	c.21C>T	p.Arg7Arg	Similar to Flavonoid 3-monooxygenase.
chr01	28991517	C	T	synonymous_variant	Os01g0700400	Os01t0700400-00	c.579G>A	p.Arg193Arg	Hypothetical protein.
chr01	28991517	C	T	synonymous_variant	Os01g0700500	Os01t0700500-01	c.45C>T	p.Asn15Asn	Similar to Flavonoid 3-monooxygenase.
chr01	28991528	T	C	missense_variant	Os01g0700400	Os01t0700400-00	c.568A>G	p.Ser190Gly	Hypothetical protein.
chr01	28991528	T	C	missense_variant	Os01g0700500	Os01t0700500-01	c.56T>C	p.Leu19Pro	Similar to Flavonoid 3-monooxygenase.
chr01	28991532	T	C	synonymous_variant	Os01g0700400	Os01t0700400-00	c.564A>G	p.Ala188Ala	Hypothetical protein.
chr01	28991532	T	C	synonymous_variant	Os01g0700500	Os01t0700500-01	c.60T>C	p.Asp20Asp	Similar to Flavonoid 3-monooxygenase.
chr01	28991539	G	A	missense_variant	Os01g0700400	Os01t0700400-00	c.557C>T	p.Ser186Leu	Hypothetical protein.
chr01	28991539	G	A	missense_variant	Os01g0700500	Os01t0700500-01	c.67G>A	p.Asp23Asn	Similar to Flavonoid 3-monooxygenase.
chr01	28991544	C	G	synonymous_variant	Os01g0700400	Os01t0700400-00	c.552G>C	p.Thr184Thr	Hypothetical protein.
chr01	28991544	C	G	synonymous_variant	Os01g0700500	Os01t0700500-01	c.72C>G	p.Ala24Ala	Similar to Flavonoid 3-monooxygenase.
chr01	28991561	C	T	missense_variant	Os01g0700400	Os01t0700400-00	c.535G>A	p.Ala179Thr	Hypothetical protein.
chr01	28991561	C	T	missense_variant	Os01g0700500	Os01t0700500-01	c.89C>T	p.Ala30Val	Similar to Flavonoid 3-monooxygenase.
chr01	28991562	A	G	synonymous_variant	Os01g0700400	Os01t0700400-00	c.534T>C	p.Cys178Cys	Hypothetical protein.
chr01	28991562	A	G	synonymous_variant	Os01g0700500	Os01t0700500-01	c.90A>G	p.Ala30Ala	Similar to Flavonoid 3-monooxygenase.
chr01	28991568	T	C	missense_variant	Os01g0700400	Os01t0700400-00	c.528A>G	p.Ile176Met	Hypothetical protein.
chr01	28991568	T	C	synonymous_variant	Os01g0700500	Os01t0700500-01	c.96T>C	p.Asn32Asn	Similar to Flavonoid 3-monooxygenase.
chr01	28991583	G	T	missense_variant	Os01g0700400	Os01t0700400-00	c.513C>A	p.Ser171Arg	Hypothetical protein.
chr01	28991583	G	T	synonymous_variant	Os01g0700500	Os01t0700500-01	c.111G>T	p.Pro37Pro	Similar to Flavonoid 3-monooxygenase.
chr01	28991584	C	G	missense_variant	Os01g0700400	Os01t0700400-00	c.512G>C	p.Ser171Thr	Hypothetical protein.
chr01	28991584	C	G	missense_variant	Os01g0700500	Os01t0700500-01	c.112C>G	p.Leu38Val	Similar to Flavonoid 3-monooxygenase.
chr01	28991592	T	C	missense_variant	Os01g0700400	Os01t0700400-00	c.504A>G	p.Ile168Met	Hypothetical protein.
chr01	28991592	T	C	synonymous_variant	Os01g0700500	Os01t0700500-01	c.120T>C	p.Pro40Pro	Similar to Flavonoid 3-monooxygenase.
chr01	28992597	T	G	missense_variant	Os01g0700500	Os01t0700500-01	c.990T>G	p.Asp330Glu	Similar to Flavonoid 3-monooxygenase.
chr01	28992597	T	G	missense_variant	Os01g0700500	Os01t0700500-02	c.738T>G	p.Asp246Glu	Similar to Flavonoid 3-monooxygenase.
chr01	28992637	G	T	missense_variant	Os01g0700500	Os01t0700500-01	c.1030G>T	p.Gly344Trp	Similar to Flavonoid 3-monooxygenase.
chr01	28992637	G	T	missense_variant	Os01g0700500	Os01t0700500-02	c.778G>T	p.Gly260Trp	Similar to Flavonoid 3-monooxygenase.
chr01	28992658	C	T	synonymous_variant	Os01g0700500	Os01t0700500-01	c.1051C>T	p.Leu351Leu	Similar to Flavonoid 3-monooxygenase.
chr01	28992658	C	T	synonymous_variant	Os01g0700500	Os01t0700500-02	c.799C>T	p.Leu267Leu	Similar to Flavonoid 3-monooxygenase.
chr01	28992660	G	C	synonymous_variant	Os01g0700500	Os01t0700500-01	c.1053G>C	p.Leu351Leu	Similar to Flavonoid 3-monooxygenase.
chr01	28992660	G	C	synonymous_variant	Os01g0700500	Os01t0700500-02	c.801G>C	p.Leu267Leu	Similar to Flavonoid 3-monooxygenase.
chr01	28992667	C	T	missense_variant	Os01g0700500	Os01t0700500-01	c.1060C>T	p.Leu354Phe	Similar to Flavonoid 3-monooxygenase.
chr01	28992667	C	T	missense_variant	Os01g0700500	Os01t0700500-02	c.808C>T	p.Leu270Phe	Similar to Flavonoid 3-monooxygenase.
chr01	28992684	C	T	synonymous_variant	Os01g0700500	Os01t0700500-01	c.1077C>T	p.Gly359Gly	Similar to Flavonoid 3-monooxygenase.
chr01	28992684	C	T	synonymous_variant	Os01g0700500	Os01t0700500-02	c.825C>T	p.Gly275Gly	Similar to Flavonoid 3-monooxygenase.
chr01	28992693	G	C	missense_variant	Os01g0700500	Os01t0700500-01	c.1086G>C	p.Met362Ile	Similar to Flavonoid 3-monooxygenase.
[truncated: 570 more rows]
